# Supplementary material for: Shift in a Large River Fish Assemblage: Body-Size and Trophic Structure Dynamics
Source: PLoS One. 2015 Apr 22;10(4):e0124954. doi: 10.1371/journal.pone.0124954 (PMC4406865; doi:10.1371/journal.pone.0124954)
Supplement: S1 Text — (XLSX) [file pone.0124954.s001.xlsx]

## Sheet: YearLocationSpeciesTrophicLeng
Year	River km	Species	Trophic Category	Total Length
1974	307.319	Flathead Catfish	Omnivore	215
1974	307.319	Skipjack Herring	Piscivore	215
1974	307.319	Gizzard Shad	Planktivore	228
1974	307.319	Carp	Omnivore	230
1974	307.319	Gizzard Shad	Planktivore	230
1974	307.319	Carp	Omnivore	234
1974	307.319	Carp	Omnivore	252
1974	307.319	Freshwater Drum	Benthic invertivore	255
1974	316.651	Gizzard Shad	Planktivore	183
1974	316.651	Flathead Catfish	Omnivore	184
1974	316.651	Gizzard Shad	Planktivore	185
1974	316.651	Gizzard Shad	Planktivore	187
1974	316.651	Gizzard Shad	Planktivore	187
1974	316.651	Gizzard Shad	Planktivore	195
1974	316.651	Carp	Omnivore	196
1974	316.651	Gizzard Shad	Planktivore	208
1974	316.651	Gizzard Shad	Planktivore	209
1974	316.651	Carp	Omnivore	212
1974	316.651	Gizzard Shad	Planktivore	214
1974	316.651	Gizzard Shad	Planktivore	214
1974	316.651	Carp	Omnivore	215
1974	316.651	Gizzard Shad	Planktivore	217
1974	316.651	Gizzard Shad	Planktivore	222
1974	316.651	Gizzard Shad	Planktivore	223
1974	316.651	Gizzard Shad	Planktivore	226
1974	316.651	Black Crappie	Piscivore	227
1974	316.651	Gizzard Shad	Planktivore	227
1974	316.651	Gizzard Shad	Planktivore	228
1974	316.651	Gizzard Shad	Planktivore	232
1974	316.651	Gizzard Shad	Planktivore	232
1974	316.651	White Crappie	Piscivore	232
1974	316.651	Gizzard Shad	Planktivore	235
1974	316.651	Gizzard Shad	Planktivore	236
1974	316.651	Gizzard Shad	Planktivore	236
1974	316.651	Gizzard Shad	Planktivore	252
1974	316.651	Gizzard Shad	Planktivore	254
1974	316.651	Gizzard Shad	Planktivore	254
1974	321.8	Gizzard Shad	Planktivore	190
1974	321.8	Black Crappie	Piscivore	200
1974	321.8	Gizzard Shad	Planktivore	210
1974	321.8	Gizzard Shad	Planktivore	214
1974	321.8	Gizzard Shad	Planktivore	220
1974	321.8	Carp	Omnivore	223
1974	321.8	Flathead Catfish	Omnivore	230
1974	321.8	Gizzard Shad	Planktivore	234
1974	321.8	Gizzard Shad	Planktivore	235
1974	321.8	Flathead Catfish	Omnivore	240
1974	321.8	Carp	Omnivore	248
1974	321.8	Spotted Bass	Piscivore	248
1974	321.8	Gizzard Shad	Planktivore	252
1974	326.627	Gizzard Shad	Planktivore	193
1974	326.627	Gizzard Shad	Planktivore	204
1974	326.627	Gizzard Shad	Planktivore	206
1974	326.627	Gizzard Shad	Planktivore	219
1974	326.627	Gizzard Shad	Planktivore	220
1974	326.627	Gizzard Shad	Planktivore	220
1974	326.627	Shorthead Redhorse	Benthic invertivore	220
1974	326.627	White Crappie	Piscivore	221
1974	326.627	Gizzard Shad	Planktivore	224
1974	326.627	Gizzard Shad	Planktivore	225
1974	326.627	Gizzard Shad	Planktivore	226
1974	326.627	Gizzard Shad	Planktivore	228
1974	326.627	Gizzard Shad	Planktivore	230
1974	326.627	Gizzard Shad	Planktivore	230
1974	326.627	Gizzard Shad	Planktivore	230
1974	326.627	Gizzard Shad	Planktivore	233
1974	326.627	Carp	Omnivore	235
1974	326.627	Gizzard Shad	Planktivore	235
1974	326.627	Gizzard Shad	Planktivore	235
1974	326.627	Gizzard Shad	Planktivore	236
1974	326.627	Gizzard Shad	Planktivore	236
1974	326.627	Gizzard Shad	Planktivore	237
1974	326.627	Gizzard Shad	Planktivore	240
1974	326.627	Gizzard Shad	Planktivore	240
1974	326.627	Gizzard Shad	Planktivore	241
1974	326.627	Gizzard Shad	Planktivore	242
1974	326.627	Gizzard Shad	Planktivore	244
1974	326.627	Carp	Omnivore	245
1974	326.627	Gizzard Shad	Planktivore	245
1974	326.627	Gizzard Shad	Planktivore	248
1974	326.627	Gizzard Shad	Planktivore	250
1974	326.627	Gizzard Shad	Planktivore	250
1974	326.627	Gizzard Shad	Planktivore	255
1974	346.579	Gizzard Shad	Planktivore	181
1974	346.579	Carp	Omnivore	182
1974	346.579	Gizzard Shad	Planktivore	183
1974	346.579	Gizzard Shad	Planktivore	185
1974	346.579	Gizzard Shad	Planktivore	185
1974	346.579	Gizzard Shad	Planktivore	185
1974	346.579	Gizzard Shad	Planktivore	186
1974	346.579	Gizzard Shad	Planktivore	187
1974	346.579	Gizzard Shad	Planktivore	187
1974	346.579	Northern River Carpsucker	Herbivore-detritivore	187
1974	346.579	Gizzard Shad	Planktivore	189
1974	346.579	Freshwater Drum	Benthic invertivore	190
1974	346.579	Gizzard Shad	Planktivore	192
1974	346.579	Gizzard Shad	Planktivore	192
1974	346.579	Gizzard Shad	Planktivore	193
1974	346.579	White Bass	Piscivore	193
1974	346.579	Carp	Omnivore	194
1974	346.579	Gizzard Shad	Planktivore	194
1974	346.579	Carp	Omnivore	195
1974	346.579	Gizzard Shad	Planktivore	195
1974	346.579	Gizzard Shad	Planktivore	195
1974	346.579	White Bass	Piscivore	195
1974	346.579	Gizzard Shad	Planktivore	196
1974	346.579	Gizzard Shad	Planktivore	197
1974	346.579	Spotted Bass	Piscivore	197
1974	346.579	Gizzard Shad	Planktivore	198
1974	346.579	Gizzard Shad	Planktivore	198
1974	346.579	Gizzard Shad	Planktivore	198
1974	346.579	Flathead Catfish	Omnivore	200
1974	346.579	Gizzard Shad	Planktivore	200
1974	346.579	Carp	Omnivore	203
1974	346.579	Gizzard Shad	Planktivore	203
1974	346.579	White Bass	Piscivore	203
1974	346.579	Gizzard Shad	Planktivore	204
1974	346.579	Gizzard Shad	Planktivore	205
1974	346.579	Gizzard Shad	Planktivore	205
1974	346.579	Gizzard Shad	Planktivore	205
1974	346.579	Northern River Carpsucker	Herbivore-detritivore	205
1974	346.579	Gizzard Shad	Planktivore	206
1974	346.579	Gizzard Shad	Planktivore	206
1974	346.579	Gizzard Shad	Planktivore	206
1974	346.579	Gizzard Shad	Planktivore	207
1974	346.579	Gizzard Shad	Planktivore	207
1974	346.579	Hifin Carpsucker	Herbivore-detritivore	207
1974	346.579	Gizzard Shad	Planktivore	208
1974	346.579	Flathead Catfish	Omnivore	209
1974	346.579	Gizzard Shad	Planktivore	209
1974	346.579	Gizzard Shad	Planktivore	209
1974	346.579	Gizzard Shad	Planktivore	209
1974	346.579	Carp	Omnivore	210
1974	346.579	Channel Catfish	Omnivore	210
1974	346.579	Flathead Catfish	Omnivore	210
1974	346.579	Gizzard Shad	Planktivore	210
1974	346.579	Gizzard Shad	Planktivore	210
1974	346.579	Hifin Carpsucker	Herbivore-detritivore	210
1974	346.579	Carp	Omnivore	211
1974	346.579	Gizzard Shad	Planktivore	211
1974	346.579	Gizzard Shad	Planktivore	211
1974	346.579	Gizzard Shad	Planktivore	211
1974	346.579	Gizzard Shad	Planktivore	211
1974	346.579	Gizzard Shad	Planktivore	212
1974	346.579	Gizzard Shad	Planktivore	213
1974	346.579	Gizzard Shad	Planktivore	213
1974	346.579	Gizzard Shad	Planktivore	213
1974	346.579	Gizzard Shad	Planktivore	214
1974	346.579	Carp	Omnivore	215
1974	346.579	Gizzard Shad	Planktivore	215
1974	346.579	Gizzard Shad	Planktivore	215
1974	346.579	Gizzard Shad	Planktivore	215
1974	346.579	Spotted Bass	Piscivore	215
1974	346.579	Gizzard Shad	Planktivore	216
1974	346.579	Gizzard Shad	Planktivore	217
1974	346.579	Gizzard Shad	Planktivore	217
1974	346.579	Gizzard Shad	Planktivore	219
1974	346.579	Gizzard Shad	Planktivore	219
1974	346.579	Black Crappie	Piscivore	220
1974	346.579	Carp	Omnivore	220
1974	346.579	Carp	Omnivore	220
1974	346.579	Gizzard Shad	Planktivore	220
1974	346.579	Gizzard Shad	Planktivore	220
1974	346.579	Gizzard Shad	Planktivore	220
1974	346.579	Gizzard Shad	Planktivore	220
1974	346.579	Gizzard Shad	Planktivore	220
1974	346.579	Gizzard Shad	Planktivore	220
1974	346.579	Gizzard Shad	Planktivore	220
1974	346.579	Gizzard Shad	Planktivore	220
1974	346.579	Gizzard Shad	Planktivore	220
1974	346.579	White Crappie	Piscivore	220
1974	346.579	Gizzard Shad	Planktivore	221
1974	346.579	Gizzard Shad	Planktivore	221
1974	346.579	Carp	Omnivore	222
1974	346.579	Flathead Catfish	Omnivore	222
1974	346.579	Gizzard Shad	Planktivore	222
1974	346.579	Gizzard Shad	Planktivore	222
1974	346.579	Gizzard Shad	Planktivore	223
1974	346.579	Gizzard Shad	Planktivore	223
1974	346.579	Gizzard Shad	Planktivore	223
1974	346.579	Gizzard Shad	Planktivore	223
1974	346.579	Gizzard Shad	Planktivore	225
1974	346.579	Gizzard Shad	Planktivore	225
1974	346.579	Gizzard Shad	Planktivore	225
1974	346.579	Longnose Gar	Piscivore	225
1974	346.579	Spotted Bass	Piscivore	225
1974	346.579	Carp	Omnivore	226
1974	346.579	Gizzard Shad	Planktivore	226
1974	346.579	Gizzard Shad	Planktivore	226
1974	346.579	Gizzard Shad	Planktivore	226
1974	346.579	Largemouth Bass	Piscivore	226
1974	346.579	Carp	Omnivore	227
1974	346.579	Gizzard Shad	Planktivore	227
1974	346.579	Gizzard Shad	Planktivore	227
1974	346.579	Gizzard Shad	Planktivore	227
1974	346.579	Gizzard Shad	Planktivore	227
1974	346.579	Gizzard Shad	Planktivore	227
1974	346.579	Gizzard Shad	Planktivore	227
1974	346.579	Gizzard Shad	Planktivore	228
1974	346.579	Gizzard Shad	Planktivore	228
1974	346.579	Carp	Omnivore	229
1974	346.579	Gizzard Shad	Planktivore	229
1974	346.579	Carp	Omnivore	230
1974	346.579	Carp	Omnivore	230
1974	346.579	Carp	Omnivore	230
1974	346.579	Gizzard Shad	Planktivore	230
1974	346.579	Gizzard Shad	Planktivore	230
1974	346.579	Gizzard Shad	Planktivore	230
1974	346.579	Gizzard Shad	Planktivore	230
1974	346.579	Spotted Bass	Piscivore	230
1974	346.579	Gizzard Shad	Planktivore	231
1974	346.579	Gizzard Shad	Planktivore	231
1974	346.579	Spotted Bass	Piscivore	231
1974	346.579	Carp	Omnivore	232
1974	346.579	Gizzard Shad	Planktivore	232
1974	346.579	Gizzard Shad	Planktivore	232
1974	346.579	Gizzard Shad	Planktivore	233
1974	346.579	Gizzard Shad	Planktivore	234
1974	346.579	Gizzard Shad	Planktivore	234
1974	346.579	Skipjack Herring	Piscivore	234
1974	346.579	Carp	Omnivore	235
1974	346.579	Carp	Omnivore	235
1974	346.579	Gizzard Shad	Planktivore	235
1974	346.579	Gizzard Shad	Planktivore	235
1974	346.579	Gizzard Shad	Planktivore	235
1974	346.579	Gizzard Shad	Planktivore	235
1974	346.579	Carp	Omnivore	237
1974	346.579	Carp	Omnivore	237
1974	346.579	Gizzard Shad	Planktivore	237
1974	346.579	Gizzard Shad	Planktivore	237
1974	346.579	Gizzard Shad	Planktivore	237
1974	346.579	Gizzard Shad	Planktivore	237
1974	346.579	Silver Redhorse	Benthic invertivore	237
1974	346.579	Skipjack Herring	Piscivore	237
1974	346.579	Carp	Omnivore	240
1974	346.579	Carp	Omnivore	240
1974	346.579	Carp	Omnivore	240
1974	346.579	Gizzard Shad	Planktivore	240
1974	346.579	Gizzard Shad	Planktivore	240
1974	346.579	Gizzard Shad	Planktivore	240
1974	346.579	Gizzard Shad	Planktivore	240
1974	346.579	Gizzard Shad	Planktivore	240
1974	346.579	Carp	Omnivore	241
1974	346.579	Gizzard Shad	Planktivore	241
1974	346.579	Carp	Omnivore	242
1974	346.579	Gizzard Shad	Planktivore	243
1974	346.579	Gizzard Shad	Planktivore	244
1974	346.579	Gizzard Shad	Planktivore	244
1974	346.579	Carp	Omnivore	245
1974	346.579	Carp	Omnivore	245
1974	346.579	Carp	Omnivore	245
1974	346.579	Gizzard Shad	Planktivore	245
1974	346.579	Gizzard Shad	Planktivore	245
1974	346.579	Gizzard Shad	Planktivore	247
1974	346.579	Gizzard Shad	Planktivore	247
1974	346.579	Carp	Omnivore	248
1974	346.579	Gizzard Shad	Planktivore	248
1974	346.579	Gizzard Shad	Planktivore	248
1974	346.579	Largemouth Bass	Piscivore	248
1974	346.579	Skipjack Herring	Piscivore	248
1974	346.579	Gizzard Shad	Planktivore	249
1974	346.579	Gizzard Shad	Planktivore	249
1974	346.579	Carp	Omnivore	250
1974	346.579	Carp	Omnivore	250
1974	346.579	Gizzard Shad	Planktivore	250
1974	346.579	Gizzard Shad	Planktivore	250
1974	346.579	Gizzard Shad	Planktivore	250
1974	346.579	Gizzard Shad	Planktivore	250
1974	346.579	Gizzard Shad	Planktivore	250
1974	346.579	Gizzard Shad	Planktivore	250
1974	346.579	Skipjack Herring	Piscivore	250
1974	346.579	Skipjack Herring	Piscivore	250
1974	346.579	Carp	Omnivore	251
1974	346.579	Northern River Carpsucker	Herbivore-detritivore	251
1974	346.579	Gizzard Shad	Planktivore	252
1974	346.579	Gizzard Shad	Planktivore	252
1974	346.579	Gizzard Shad	Planktivore	252
1974	346.579	Gizzard Shad	Planktivore	252
1974	346.579	Gizzard Shad	Planktivore	252
1974	346.579	White Crappie	Piscivore	252
1974	346.579	Gizzard Shad	Planktivore	254
1974	346.579	Gizzard Shad	Planktivore	254
1974	346.579	Gizzard Shad	Planktivore	254
1974	346.579	Flathead Catfish	Omnivore	255
1974	346.579	Flathead Catfish	Omnivore	255
1974	346.579	Gizzard Shad	Planktivore	255
1974	346.579	Gizzard Shad	Planktivore	255
1974	346.579	Largemouth Bass	Piscivore	255
1974	346.579	Skipjack Herring	Piscivore	255
1974	356.394	Gizzard Shad	Planktivore	182
1974	356.394	Carp	Omnivore	185
1974	356.394	Gizzard Shad	Planktivore	190
1974	356.394	Gizzard Shad	Planktivore	192
1974	356.394	Gizzard Shad	Planktivore	192
1974	356.394	Gizzard Shad	Planktivore	192
1974	356.394	Gizzard Shad	Planktivore	194
1974	356.394	Gizzard Shad	Planktivore	208
1974	356.394	Gizzard Shad	Planktivore	208
1974	356.394	Gizzard Shad	Planktivore	211
1974	356.394	Gizzard Shad	Planktivore	212
1974	356.394	White Crappie	Piscivore	212
1974	356.394	Gizzard Shad	Planktivore	215
1974	356.394	Gizzard Shad	Planktivore	222
1974	356.394	Gizzard Shad	Planktivore	225
1974	356.394	Carp	Omnivore	226
1974	356.394	Gizzard Shad	Planktivore	226
1974	356.394	Gizzard Shad	Planktivore	227
1974	356.394	Gizzard Shad	Planktivore	228
1974	356.394	Gizzard Shad	Planktivore	230
1974	356.394	Gizzard Shad	Planktivore	231
1974	356.394	Gizzard Shad	Planktivore	232
1974	356.394	Gizzard Shad	Planktivore	235
1974	356.394	Gizzard Shad	Planktivore	235
1974	356.394	Gizzard Shad	Planktivore	235
1974	356.394	White Crappie	Piscivore	235
1974	356.394	Carp	Omnivore	238
1974	356.394	Carp	Omnivore	243
1974	356.394	Gizzard Shad	Planktivore	243
1974	356.394	Freshwater Drum	Benthic invertivore	244
1974	356.394	Carp	Omnivore	245
1974	356.394	Carp	Omnivore	245
1974	356.394	Gizzard Shad	Planktivore	245
1974	356.394	Gizzard Shad	Planktivore	245
1974	356.394	Carp	Omnivore	246
1974	356.394	Gizzard Shad	Planktivore	246
1974	356.394	Gizzard Shad	Planktivore	246
1974	356.394	Freshwater Drum	Benthic invertivore	247
1974	356.394	Gizzard Shad	Planktivore	252
1974	356.394	Carp	Omnivore	254
1974	356.394	Carp	Omnivore	255
1974	356.394	Gizzard Shad	Planktivore	255
1974	367.335	Flathead Catfish	Omnivore	210
1974	367.335	Carp	Omnivore	219
1974	367.335	Gizzard Shad	Planktivore	231
1974	367.335	Gizzard Shad	Planktivore	248
1974	367.335	Flathead Catfish	Omnivore	250
1974	367.335	Flathead Catfish	Omnivore	255
1974	375.219	Gizzard Shad	Planktivore	192
1974	375.219	Carp	Omnivore	213
1974	375.219	Carp	Omnivore	217
1974	375.219	Gizzard Shad	Planktivore	222
1974	375.219	Gizzard Shad	Planktivore	227
1974	375.219	Gizzard Shad	Planktivore	233
1974	375.219	Flathead Catfish	Omnivore	240
1974	375.219	Gizzard Shad	Planktivore	243
1974	375.219	Gizzard Shad	Planktivore	244
1974	375.219	Gizzard Shad	Planktivore	248
1974	375.219	Black Crappie	Piscivore	250
1974	375.219	Carp	Omnivore	250
1974	375.219	Flathead Catfish	Omnivore	251
1974	375.219	Gizzard Shad	Planktivore	255
1974	383.264	Gizzard Shad	Planktivore	185
1974	383.264	Gizzard Shad	Planktivore	190
1974	383.264	Gizzard Shad	Planktivore	194
1974	383.264	Gizzard Shad	Planktivore	195
1974	383.264	Gizzard Shad	Planktivore	197
1974	383.264	Gizzard Shad	Planktivore	200
1974	383.264	Gizzard Shad	Planktivore	200
1974	383.264	Gizzard Shad	Planktivore	202
1974	383.264	Gizzard Shad	Planktivore	203
1974	383.264	Gizzard Shad	Planktivore	205
1974	383.264	Gizzard Shad	Planktivore	205
1974	383.264	Gizzard Shad	Planktivore	205
1974	383.264	Carp	Omnivore	210
1974	383.264	Gizzard Shad	Planktivore	210
1974	383.264	Golden Redhorse	Benthic invertivore	210
1974	383.264	Gizzard Shad	Planktivore	215
1974	383.264	Gizzard Shad	Planktivore	217
1974	383.264	Gizzard Shad	Planktivore	218
1974	383.264	Gizzard Shad	Planktivore	220
1974	383.264	Gizzard Shad	Planktivore	220
1974	383.264	Carp	Omnivore	224
1974	383.264	Gizzard Shad	Planktivore	224
1974	383.264	Gizzard Shad	Planktivore	224
1974	383.264	Gizzard Shad	Planktivore	225
1974	383.264	Gizzard Shad	Planktivore	225
1974	383.264	Gizzard Shad	Planktivore	225
1974	383.264	Gizzard Shad	Planktivore	226
1974	383.264	Carp	Omnivore	230
1974	383.264	Gizzard Shad	Planktivore	230
1974	383.264	Gizzard Shad	Planktivore	230
1974	383.264	Gizzard Shad	Planktivore	230
1974	383.264	Bigmouth Buffalo	General invertivore	235
1974	383.264	Carp	Omnivore	235
1974	383.264	Freshwater Drum	Benthic invertivore	235
1974	383.264	Gizzard Shad	Planktivore	235
1974	383.264	Gizzard Shad	Planktivore	235
1974	383.264	Gizzard Shad	Planktivore	235
1974	383.264	Gizzard Shad	Planktivore	235
1974	383.264	Gizzard Shad	Planktivore	235
1974	383.264	Gizzard Shad	Planktivore	240
1974	383.264	Gizzard Shad	Planktivore	242
1974	383.264	Carp	Omnivore	245
1974	383.264	Gizzard Shad	Planktivore	245
1974	383.264	Gizzard Shad	Planktivore	245
1974	383.264	Carp	Omnivore	252
1974	383.264	Flathead Catfish	Omnivore	252
1974	383.264	Carp	Omnivore	255
1974	383.264	Gizzard Shad	Planktivore	255
1974	383.264	Gizzard Shad	Planktivore	255
1974	385.356	White Bass	Piscivore	206
1974	385.356	Carp	Omnivore	232
1974	385.356	Carp	Omnivore	234
1974	385.356	Gizzard Shad	Planktivore	235
1974	385.356	Gizzard Shad	Planktivore	241
1974	385.356	Gizzard Shad	Planktivore	245
1974	385.356	Skipjack Herring	Piscivore	254
1974	385.356	Freshwater Drum	Benthic invertivore	255
1974	385.999	Gizzard Shad	Planktivore	183
1974	385.999	Gizzard Shad	Planktivore	186
1974	385.999	Gizzard Shad	Planktivore	190
1974	385.999	Gizzard Shad	Planktivore	210
1974	385.999	Gizzard Shad	Planktivore	220
1974	385.999	Gizzard Shad	Planktivore	220
1974	385.999	Gizzard Shad	Planktivore	230
1974	385.999	Carp	Omnivore	232
1974	385.999	Gizzard Shad	Planktivore	238
1974	385.999	Gizzard Shad	Planktivore	240
1974	385.999	Gizzard Shad	Planktivore	240
1974	385.999	Gizzard Shad	Planktivore	250
1974	385.999	Gizzard Shad	Planktivore	250
1974	388.413	Gizzard Shad	Planktivore	190
1974	388.413	Flathead Catfish	Omnivore	200
1974	388.413	Gizzard Shad	Planktivore	203
1974	388.413	Gizzard Shad	Planktivore	205
1974	388.413	Gizzard Shad	Planktivore	215
1974	388.413	Gizzard Shad	Planktivore	215
1974	388.413	Gizzard Shad	Planktivore	220
1974	388.413	Gizzard Shad	Planktivore	222
1974	388.413	Gizzard Shad	Planktivore	232
1974	388.413	Gizzard Shad	Planktivore	234
1974	388.413	Gizzard Shad	Planktivore	235
1974	388.413	Gizzard Shad	Planktivore	235
1974	388.413	Gizzard Shad	Planktivore	238
1974	388.413	Carp	Omnivore	247
1974	388.413	Gizzard Shad	Planktivore	247
1974	388.413	Mooneye	General invertivore	250
1974	388.413	Gizzard Shad	Planktivore	253
1974	388.413	Gizzard Shad	Planktivore	254
1974	388.413	Skipjack Herring	Piscivore	255
1974	401.606	Flathead Catfish	Omnivore	181
1974	401.606	Gizzard Shad	Planktivore	181
1974	401.606	Gizzard Shad	Planktivore	182
1974	401.606	White Crappie	Piscivore	182
1974	401.606	Gizzard Shad	Planktivore	183
1974	401.606	Gizzard Shad	Planktivore	186
1974	401.606	Gizzard Shad	Planktivore	187
1974	401.606	Gizzard Shad	Planktivore	187
1974	401.606	Gizzard Shad	Planktivore	187
1974	401.606	Gizzard Shad	Planktivore	187
1974	401.606	Gizzard Shad	Planktivore	187
1974	401.606	Gizzard Shad	Planktivore	189
1974	401.606	Bluegill	General invertivore	190
1974	401.606	Gizzard Shad	Planktivore	190
1974	401.606	Gizzard Shad	Planktivore	190
1974	401.606	Gizzard Shad	Planktivore	190
1974	401.606	Gizzard Shad	Planktivore	190
1974	401.606	Gizzard Shad	Planktivore	190
1974	401.606	Gizzard Shad	Planktivore	190
1974	401.606	Gizzard Shad	Planktivore	190
1974	401.606	Gizzard Shad	Planktivore	190
1974	401.606	White Crappie	Piscivore	190
1974	401.606	Gizzard Shad	Planktivore	192
1974	401.606	Gizzard Shad	Planktivore	192
1974	401.606	Gizzard Shad	Planktivore	192
1974	401.606	Gizzard Shad	Planktivore	192
1974	401.606	Gizzard Shad	Planktivore	195
1974	401.606	Gizzard Shad	Planktivore	195
1974	401.606	Gizzard Shad	Planktivore	195
1974	401.606	Gizzard Shad	Planktivore	195
1974	401.606	Gizzard Shad	Planktivore	195
1974	401.606	Gizzard Shad	Planktivore	196
1974	401.606	Gizzard Shad	Planktivore	196
1974	401.606	Gizzard Shad	Planktivore	197
1974	401.606	Gizzard Shad	Planktivore	197
1974	401.606	Gizzard Shad	Planktivore	198
1974	401.606	Gizzard Shad	Planktivore	199
1974	401.606	Gizzard Shad	Planktivore	199
1974	401.606	Gizzard Shad	Planktivore	199
1974	401.606	Gizzard Shad	Planktivore	199
1974	401.606	Gizzard Shad	Planktivore	199
1974	401.606	Gizzard Shad	Planktivore	200
1974	401.606	Gizzard Shad	Planktivore	200
1974	401.606	Gizzard Shad	Planktivore	200
1974	401.606	Gizzard Shad	Planktivore	200
1974	401.606	Gizzard Shad	Planktivore	200
1974	401.606	White Crappie	Piscivore	200
1974	401.606	Gizzard Shad	Planktivore	201
1974	401.606	Gizzard Shad	Planktivore	202
1974	401.606	Gizzard Shad	Planktivore	202
1974	401.606	Gizzard Shad	Planktivore	202
1974	401.606	Largemouth Bass	Piscivore	202
1974	401.606	Carp	Omnivore	203
1974	401.606	Gizzard Shad	Planktivore	203
1974	401.606	Gizzard Shad	Planktivore	203
1974	401.606	Gizzard Shad	Planktivore	203
1974	401.606	Gizzard Shad	Planktivore	203
1974	401.606	Gizzard Shad	Planktivore	203
1974	401.606	Gizzard Shad	Planktivore	204
1974	401.606	Carp	Omnivore	205
1974	401.606	Gizzard Shad	Planktivore	205
1974	401.606	Gizzard Shad	Planktivore	205
1974	401.606	Gizzard Shad	Planktivore	205
1974	401.606	Gizzard Shad	Planktivore	205
1974	401.606	Gizzard Shad	Planktivore	205
1974	401.606	Gizzard Shad	Planktivore	205
1974	401.606	Gizzard Shad	Planktivore	205
1974	401.606	Gizzard Shad	Planktivore	205
1974	401.606	Grass Pickerel	Piscivore	205
1974	401.606	White Crappie	Piscivore	205
1974	401.606	Gizzard Shad	Planktivore	206
1974	401.606	White Crappie	Piscivore	206
1974	401.606	Flathead Catfish	Omnivore	207
1974	401.606	Gizzard Shad	Planktivore	207
1974	401.606	Gizzard Shad	Planktivore	207
1974	401.606	Gizzard Shad	Planktivore	207
1974	401.606	Freshwater Drum	Benthic invertivore	208
1974	401.606	Gizzard Shad	Planktivore	208
1974	401.606	Gizzard Shad	Planktivore	208
1974	401.606	Gizzard Shad	Planktivore	208
1974	401.606	Gizzard Shad	Planktivore	208
1974	401.606	Gizzard Shad	Planktivore	208
1974	401.606	Carp	Omnivore	209
1974	401.606	Gizzard Shad	Planktivore	209
1974	401.606	Gizzard Shad	Planktivore	209
1974	401.606	Gizzard Shad	Planktivore	209
1974	401.606	Gizzard Shad	Planktivore	209
1974	401.606	Gizzard Shad	Planktivore	210
1974	401.606	Gizzard Shad	Planktivore	210
1974	401.606	Gizzard Shad	Planktivore	210
1974	401.606	Gizzard Shad	Planktivore	210
1974	401.606	Gizzard Shad	Planktivore	210
1974	401.606	Gizzard Shad	Planktivore	210
1974	401.606	Gizzard Shad	Planktivore	210
1974	401.606	Carp	Omnivore	211
1974	401.606	Gizzard Shad	Planktivore	211
1974	401.606	Carp	Omnivore	212
1974	401.606	Gizzard Shad	Planktivore	212
1974	401.606	Gizzard Shad	Planktivore	212
1974	401.606	Gizzard Shad	Planktivore	212
1974	401.606	Gizzard Shad	Planktivore	212
1974	401.606	Carp	Omnivore	213
1974	401.606	Gizzard Shad	Planktivore	213
1974	401.606	Gizzard Shad	Planktivore	213
1974	401.606	Gizzard Shad	Planktivore	213
1974	401.606	Gizzard Shad	Planktivore	213
1974	401.606	Carp	Omnivore	214
1974	401.606	Gizzard Shad	Planktivore	214
1974	401.606	Gizzard Shad	Planktivore	214
1974	401.606	Gizzard Shad	Planktivore	214
1974	401.606	Gizzard Shad	Planktivore	214
1974	401.606	Gizzard Shad	Planktivore	215
1974	401.606	Gizzard Shad	Planktivore	215
1974	401.606	Gizzard Shad	Planktivore	215
1974	401.606	Gizzard Shad	Planktivore	215
1974	401.606	Gizzard Shad	Planktivore	215
1974	401.606	Gizzard Shad	Planktivore	215
1974	401.606	Gizzard Shad	Planktivore	215
1974	401.606	Gizzard Shad	Planktivore	215
1974	401.606	Gizzard Shad	Planktivore	215
1974	401.606	Carp	Omnivore	216
1974	401.606	Carp	Omnivore	216
1974	401.606	Carp	Omnivore	216
1974	401.606	Gizzard Shad	Planktivore	216
1974	401.606	Gizzard Shad	Planktivore	216
1974	401.606	Gizzard Shad	Planktivore	216
1974	401.606	Shorthead Redhorse	Benthic invertivore	216
1974	401.606	Carp	Omnivore	217
1974	401.606	Gizzard Shad	Planktivore	217
1974	401.606	Gizzard Shad	Planktivore	217
1974	401.606	Gizzard Shad	Planktivore	217
1974	401.606	Gizzard Shad	Planktivore	217
1974	401.606	Gizzard Shad	Planktivore	217
1974	401.606	Gizzard Shad	Planktivore	217
1974	401.606	Gizzard Shad	Planktivore	217
1974	401.606	Gizzard Shad	Planktivore	218
1974	401.606	Gizzard Shad	Planktivore	218
1974	401.606	Gizzard Shad	Planktivore	218
1974	401.606	Gizzard Shad	Planktivore	219
1974	401.606	Carp	Omnivore	220
1974	401.606	Gizzard Shad	Planktivore	220
1974	401.606	Gizzard Shad	Planktivore	220
1974	401.606	Gizzard Shad	Planktivore	220
1974	401.606	Gizzard Shad	Planktivore	220
1974	401.606	Gizzard Shad	Planktivore	220
1974	401.606	Gizzard Shad	Planktivore	220
1974	401.606	White Crappie	Piscivore	220
1974	401.606	Carp	Omnivore	221
1974	401.606	Gizzard Shad	Planktivore	221
1974	401.606	Carp	Omnivore	222
1974	401.606	Carp	Omnivore	222
1974	401.606	Gizzard Shad	Planktivore	222
1974	401.606	Gizzard Shad	Planktivore	222
1974	401.606	Gizzard Shad	Planktivore	222
1974	401.606	Gizzard Shad	Planktivore	222
1974	401.606	Gizzard Shad	Planktivore	223
1974	401.606	Gizzard Shad	Planktivore	223
1974	401.606	Gizzard Shad	Planktivore	223
1974	401.606	Gizzard Shad	Planktivore	223
1974	401.606	Gizzard Shad	Planktivore	224
1974	401.606	Gizzard Shad	Planktivore	224
1974	401.606	Carp	Omnivore	225
1974	401.606	Carp	Omnivore	225
1974	401.606	Carp	Omnivore	225
1974	401.606	Carp	Omnivore	225
1974	401.606	Gizzard Shad	Planktivore	225
1974	401.606	Gizzard Shad	Planktivore	225
1974	401.606	Gizzard Shad	Planktivore	225
1974	401.606	Gizzard Shad	Planktivore	225
1974	401.606	Gizzard Shad	Planktivore	225
1974	401.606	Gizzard Shad	Planktivore	225
1974	401.606	Gizzard Shad	Planktivore	225
1974	401.606	Gizzard Shad	Planktivore	225
1974	401.606	Gizzard Shad	Planktivore	225
1974	401.606	Gizzard Shad	Planktivore	225
1974	401.606	Gizzard Shad	Planktivore	225
1974	401.606	Gizzard Shad	Planktivore	225
1974	401.606	Gizzard Shad	Planktivore	225
1974	401.606	Carp	Omnivore	226
1974	401.606	Gizzard Shad	Planktivore	226
1974	401.606	Gizzard Shad	Planktivore	226
1974	401.606	Gizzard Shad	Planktivore	226
1974	401.606	Gizzard Shad	Planktivore	226
1974	401.606	Gizzard Shad	Planktivore	227
1974	401.606	Gizzard Shad	Planktivore	227
1974	401.606	Gizzard Shad	Planktivore	228
1974	401.606	Gizzard Shad	Planktivore	228
1974	401.606	Gizzard Shad	Planktivore	228
1974	401.606	Gizzard Shad	Planktivore	229
1974	401.606	Gizzard Shad	Planktivore	229
1974	401.606	Carp	Omnivore	230
1974	401.606	Carp	Omnivore	230
1974	401.606	Gizzard Shad	Planktivore	230
1974	401.606	Gizzard Shad	Planktivore	230
1974	401.606	Gizzard Shad	Planktivore	230
1974	401.606	Gizzard Shad	Planktivore	230
1974	401.606	Gizzard Shad	Planktivore	230
1974	401.606	Gizzard Shad	Planktivore	230
1974	401.606	Gizzard Shad	Planktivore	230
1974	401.606	Gizzard Shad	Planktivore	230
1974	401.606	Gizzard Shad	Planktivore	230
1974	401.606	Gizzard Shad	Planktivore	230
1974	401.606	Gizzard Shad	Planktivore	230
1974	401.606	Gizzard Shad	Planktivore	230
1974	401.606	Gizzard Shad	Planktivore	230
1974	401.606	Gizzard Shad	Planktivore	230
1974	401.606	Gizzard Shad	Planktivore	230
1974	401.606	Gizzard Shad	Planktivore	230
1974	401.606	Gizzard Shad	Planktivore	231
1974	401.606	Gizzard Shad	Planktivore	231
1974	401.606	Gizzard Shad	Planktivore	231
1974	401.606	Gizzard Shad	Planktivore	231
1974	401.606	Carp	Omnivore	232
1974	401.606	Gizzard Shad	Planktivore	232
1974	401.606	Gizzard Shad	Planktivore	232
1974	401.606	Gizzard Shad	Planktivore	232
1974	401.606	Gizzard Shad	Planktivore	232
1974	401.606	Gizzard Shad	Planktivore	232
1974	401.606	Gizzard Shad	Planktivore	232
1974	401.606	Gizzard Shad	Planktivore	232
1974	401.606	Carp	Omnivore	233
1974	401.606	Gizzard Shad	Planktivore	233
1974	401.606	Gizzard Shad	Planktivore	233
1974	401.606	Gizzard Shad	Planktivore	233
1974	401.606	Carp	Omnivore	234
1974	401.606	Gizzard Shad	Planktivore	234
1974	401.606	Carp	Omnivore	235
1974	401.606	Carp	Omnivore	235
1974	401.606	Carp	Omnivore	235
1974	401.606	Gizzard Shad	Planktivore	235
1974	401.606	Gizzard Shad	Planktivore	235
1974	401.606	Gizzard Shad	Planktivore	235
1974	401.606	Gizzard Shad	Planktivore	235
1974	401.606	Gizzard Shad	Planktivore	235
1974	401.606	Gizzard Shad	Planktivore	235
1974	401.606	Hifin Carpsucker	Herbivore-detritivore	235
1974	401.606	Carp	Omnivore	236
1974	401.606	Gizzard Shad	Planktivore	236
1974	401.606	Gizzard Shad	Planktivore	236
1974	401.606	Carp	Omnivore	237
1974	401.606	Carp	Omnivore	237
1974	401.606	Gizzard Shad	Planktivore	237
1974	401.606	Gizzard Shad	Planktivore	237
1974	401.606	Gizzard Shad	Planktivore	237
1974	401.606	Gizzard Shad	Planktivore	237
1974	401.606	Gizzard Shad	Planktivore	237
1974	401.606	White Crappie	Piscivore	237
1974	401.606	Carp	Omnivore	238
1974	401.606	Gizzard Shad	Planktivore	238
1974	401.606	Gizzard Shad	Planktivore	238
1974	401.606	Gizzard Shad	Planktivore	238
1974	401.606	Gizzard Shad	Planktivore	239
1974	401.606	Gizzard Shad	Planktivore	239
1974	401.606	Carp	Omnivore	240
1974	401.606	Carp	Omnivore	240
1974	401.606	Flathead Catfish	Omnivore	240
1974	401.606	Gizzard Shad	Planktivore	240
1974	401.606	Gizzard Shad	Planktivore	240
1974	401.606	Gizzard Shad	Planktivore	240
1974	401.606	Gizzard Shad	Planktivore	240
1974	401.606	Gizzard Shad	Planktivore	240
1974	401.606	Gizzard Shad	Planktivore	240
1974	401.606	Gizzard Shad	Planktivore	240
1974	401.606	Gizzard Shad	Planktivore	240
1974	401.606	Gizzard Shad	Planktivore	240
1974	401.606	Gizzard Shad	Planktivore	240
1974	401.606	Carp	Omnivore	241
1974	401.606	Gizzard Shad	Planktivore	241
1974	401.606	Carp	Omnivore	242
1974	401.606	Gizzard Shad	Planktivore	242
1974	401.606	Gizzard Shad	Planktivore	243
1974	401.606	Gizzard Shad	Planktivore	243
1974	401.606	Gizzard Shad	Planktivore	243
1974	401.606	Gizzard Shad	Planktivore	243
1974	401.606	Gizzard Shad	Planktivore	243
1974	401.606	Gizzard Shad	Planktivore	243
1974	401.606	Gizzard Shad	Planktivore	243
1974	401.606	Gizzard Shad	Planktivore	244
1974	401.606	Carp	Omnivore	245
1974	401.606	Carp	Omnivore	245
1974	401.606	Flathead Catfish	Omnivore	245
1974	401.606	Flathead Catfish	Omnivore	245
1974	401.606	Freshwater Drum	Benthic invertivore	245
1974	401.606	Gizzard Shad	Planktivore	245
1974	401.606	Gizzard Shad	Planktivore	245
1974	401.606	Gizzard Shad	Planktivore	245
1974	401.606	Gizzard Shad	Planktivore	245
1974	401.606	Carp	Omnivore	246
1974	401.606	Freshwater Drum	Benthic invertivore	246
1974	401.606	Gizzard Shad	Planktivore	247
1974	401.606	Gizzard Shad	Planktivore	247
1974	401.606	Gizzard Shad	Planktivore	247
1974	401.606	Gizzard Shad	Planktivore	247
1974	401.606	Gizzard Shad	Planktivore	248
1974	401.606	Gizzard Shad	Planktivore	248
1974	401.606	Gizzard Shad	Planktivore	248
1974	401.606	Gizzard Shad	Planktivore	249
1974	401.606	Carp	Omnivore	250
1974	401.606	Carp	Omnivore	250
1974	401.606	Gizzard Shad	Planktivore	250
1974	401.606	Gizzard Shad	Planktivore	250
1974	401.606	Gizzard Shad	Planktivore	250
1974	401.606	Carp	Omnivore	251
1974	401.606	Gizzard Shad	Planktivore	251
1974	401.606	Carp	Omnivore	252
1974	401.606	Gizzard Shad	Planktivore	252
1974	401.606	Gizzard Shad	Planktivore	252
1974	401.606	Gizzard Shad	Planktivore	252
1974	401.606	Gizzard Shad	Planktivore	252
1974	401.606	Gizzard Shad	Planktivore	253
1974	401.606	Carp	Omnivore	254
1974	401.606	Gizzard Shad	Planktivore	254
1974	401.606	Gizzard Shad	Planktivore	254
1974	401.606	Gizzard Shad	Planktivore	254
1974	401.606	Skipjack Herring	Piscivore	254
1974	401.606	Carp	Omnivore	255
1974	401.606	Carp	Omnivore	255
1974	401.606	Flathead Catfish	Omnivore	255
1974	401.606	Gizzard Shad	Planktivore	255
1974	401.606	Gizzard Shad	Planktivore	255
1974	401.606	Skipjack Herring	Piscivore	255
1974	307.319	Carp	Omnivore	265
1974	307.319	Carp	Omnivore	267
1974	307.319	Carp	Omnivore	272
1974	307.319	Carp	Omnivore	274
1974	307.319	Freshwater Drum	Benthic invertivore	280
1974	307.319	Skipjack Herring	Piscivore	280
1974	307.319	Flathead Catfish	Omnivore	282
1974	307.319	Channel Catfish	Omnivore	285
1974	307.319	Flathead Catfish	Omnivore	287
1974	307.319	Flathead Catfish	Omnivore	290
1974	307.319	Smallmouth Bass	Piscivore	290
1974	307.319	Mooneye	General invertivore	294
1974	307.319	Skipjack Herring	Piscivore	294
1974	307.319	Carp	Omnivore	298
1974	307.319	Freshwater Drum	Benthic invertivore	300
1974	307.319	Carp	Omnivore	310
1974	307.319	Carp	Omnivore	310
1974	307.319	Carp	Omnivore	314
1974	307.319	Flathead Catfish	Omnivore	315
1974	307.319	White Bass	Piscivore	327
1974	307.319	Carp	Omnivore	333
1974	307.319	Carp	Omnivore	333
1974	307.319	Carp	Omnivore	336
1974	307.319	Freshwater Drum	Benthic invertivore	340
1974	307.319	Carp	Omnivore	343
1974	307.319	Carp	Omnivore	344
1974	307.319	Flathead Catfish	Omnivore	350
1974	307.319	Flathead Catfish	Omnivore	355
1974	316.651	Gizzard Shad	Planktivore	256
1974	316.651	Gizzard Shad	Planktivore	257
1974	316.651	Gizzard Shad	Planktivore	257
1974	316.651	Gizzard Shad	Planktivore	257
1974	316.651	Gizzard Shad	Planktivore	258
1974	316.651	Carp	Omnivore	260
1974	316.651	Largemouth Bass	Piscivore	260
1974	316.651	Sauger	Piscivore	265
1974	316.651	Gizzard Shad	Planktivore	268
1974	316.651	Gizzard Shad	Planktivore	270
1974	316.651	Freshwater Drum	Benthic invertivore	275
1974	316.651	Carp	Omnivore	282
1974	316.651	Gizzard Shad	Planktivore	288
1974	316.651	Gizzard Shad	Planktivore	293
1974	316.651	Gizzard Shad	Planktivore	295
1974	316.651	Carp	Omnivore	310
1974	316.651	Gizzard Shad	Planktivore	315
1974	316.651	Flathead Catfish	Omnivore	322
1974	316.651	Carp	Omnivore	326
1974	316.651	Carp	Omnivore	327
1974	321.8	Carp	Omnivore	258
1974	321.8	White Bass	Piscivore	258
1974	321.8	Quillback Carpsucker	Benthic invertivore	260
1974	321.8	Gizzard Shad	Planktivore	262
1974	321.8	Carp	Omnivore	265
1974	321.8	Spotted Bass	Piscivore	267
1974	321.8	Carp	Omnivore	277
1974	321.8	Carp	Omnivore	310
1974	321.8	Freshwater Drum	Benthic invertivore	315
1974	321.8	Carp	Omnivore	320
1974	321.8	Freshwater Drum	Benthic invertivore	330
1974	321.8	Carp	Omnivore	331
1974	321.8	Bowfin	Piscivore	340
1974	321.8	Carp	Omnivore	341
1974	321.8	Carp	Omnivore	348
1974	321.8	Carp	Omnivore	355
1974	326.627	Gizzard Shad	Planktivore	256
1974	326.627	White Crappie	Piscivore	257
1974	326.627	Gizzard Shad	Planktivore	258
1974	326.627	Gizzard Shad	Planktivore	258
1974	326.627	Gizzard Shad	Planktivore	262
1974	326.627	Gizzard Shad	Planktivore	263
1974	326.627	Gizzard Shad	Planktivore	263
1974	326.627	Gizzard Shad	Planktivore	264
1974	326.627	Gizzard Shad	Planktivore	268
1974	326.627	Carp	Omnivore	269
1974	326.627	Gizzard Shad	Planktivore	270
1974	326.627	Spotted Bass	Piscivore	270
1974	326.627	Flathead Catfish	Omnivore	280
1974	326.627	Gizzard Shad	Planktivore	287
1974	326.627	Gizzard Shad	Planktivore	290
1974	326.627	Gizzard Shad	Planktivore	290
1974	326.627	Skipjack Herring	Piscivore	292
1974	326.627	Gizzard Shad	Planktivore	294
1974	326.627	Carp	Omnivore	300
1974	326.627	Carp	Omnivore	300
1974	326.627	Freshwater Drum	Benthic invertivore	300
1974	326.627	Flathead Catfish	Omnivore	302
1974	326.627	Gizzard Shad	Planktivore	306
1974	326.627	Flathead Catfish	Omnivore	308
1974	326.627	Goldeye	General invertivore	308
1974	326.627	Carp	Omnivore	316
1974	326.627	Carp	Omnivore	332
1974	326.627	Gizzard Shad	Planktivore	333
1974	326.627	Flathead Catfish	Omnivore	350
1974	326.627	Spotted Bass	Piscivore	350
1974	346.579	Carp	Omnivore	256
1974	346.579	Carp	Omnivore	256
1974	346.579	Gizzard Shad	Planktivore	256
1974	346.579	Gizzard Shad	Planktivore	256
1974	346.579	Carp	Omnivore	257
1974	346.579	Carp	Omnivore	257
1974	346.579	Gizzard Shad	Planktivore	258
1974	346.579	Gizzard Shad	Planktivore	259
1974	346.579	Carp	Omnivore	260
1974	346.579	Carp	Omnivore	260
1974	346.579	Carp	Omnivore	260
1974	346.579	Carp	Omnivore	260
1974	346.579	Carp	Omnivore	260
1974	346.579	Carp	Omnivore	260
1974	346.579	Flathead Catfish	Omnivore	260
1974	346.579	Freshwater Drum	Benthic invertivore	260
1974	346.579	Gizzard Shad	Planktivore	260
1974	346.579	Gizzard Shad	Planktivore	260
1974	346.579	Gizzard Shad	Planktivore	260
1974	346.579	Goldeye	General invertivore	260
1974	346.579	Carp	Omnivore	262
1974	346.579	Gizzard Shad	Planktivore	262
1974	346.579	Gizzard Shad	Planktivore	262
1974	346.579	Flathead Catfish	Omnivore	263
1974	346.579	Gizzard Shad	Planktivore	263
1974	346.579	Gizzard Shad	Planktivore	263
1974	346.579	Gizzard Shad	Planktivore	263
1974	346.579	Gizzard Shad	Planktivore	263
1974	346.579	Carp	Omnivore	264
1974	346.579	Freshwater Drum	Benthic invertivore	264
1974	346.579	Gizzard Shad	Planktivore	264
1974	346.579	Carp	Omnivore	265
1974	346.579	Carp	Omnivore	265
1974	346.579	Flathead Catfish	Omnivore	265
1974	346.579	Gizzard Shad	Planktivore	265
1974	346.579	Gizzard Shad	Planktivore	265
1974	346.579	Gizzard Shad	Planktivore	265
1974	346.579	Spotted Bass	Piscivore	265
1974	346.579	Gizzard Shad	Planktivore	266
1974	346.579	Gizzard Shad	Planktivore	266
1974	346.579	Gizzard Shad	Planktivore	266
1974	346.579	Gizzard Shad	Planktivore	266
1974	346.579	Shortnose Gar	Piscivore	266
1974	346.579	Gizzard Shad	Planktivore	267
1974	346.579	Gizzard Shad	Planktivore	267
1974	346.579	Carp	Omnivore	268
1974	346.579	Carp	Omnivore	269
1974	346.579	Carp	Omnivore	269
1974	346.579	Carp	Omnivore	269
1974	346.579	Gizzard Shad	Planktivore	269
1974	346.579	Goldeye	General invertivore	269
1974	346.579	Carp	Omnivore	270
1974	346.579	Carp	Omnivore	270
1974	346.579	Carp	Omnivore	270
1974	346.579	Flathead Catfish	Omnivore	270
1974	346.579	Flathead Catfish	Omnivore	270
1974	346.579	Flathead Catfish	Omnivore	270
1974	346.579	Gizzard Shad	Planktivore	270
1974	346.579	Gizzard Shad	Planktivore	270
1974	346.579	Gizzard Shad	Planktivore	271
1974	346.579	Carp	Omnivore	272
1974	346.579	Carp	Omnivore	272
1974	346.579	Flathead Catfish	Omnivore	272
1974	346.579	Freshwater Drum	Benthic invertivore	272
1974	346.579	Gizzard Shad	Planktivore	272
1974	346.579	Gizzard Shad	Planktivore	272
1974	346.579	Northern River Carpsucker	Herbivore-detritivore	272
1974	346.579	Gizzard Shad	Planktivore	273
1974	346.579	Gizzard Shad	Planktivore	273
1974	346.579	Mooneye	General invertivore	273
1974	346.579	Carp	Omnivore	274
1974	346.579	Gizzard Shad	Planktivore	274
1974	346.579	Gizzard Shad	Planktivore	274
1974	346.579	Carp	Omnivore	275
1974	346.579	Carp	Omnivore	275
1974	346.579	Carp	Omnivore	275
1974	346.579	Freshwater Drum	Benthic invertivore	275
1974	346.579	Silver Redhorse	Benthic invertivore	275
1974	346.579	Skipjack Herring	Piscivore	275
1974	346.579	Carp	Omnivore	276
1974	346.579	Carp	Omnivore	277
1974	346.579	Freshwater Drum	Benthic invertivore	277
1974	346.579	Hifin Carpsucker	Herbivore-detritivore	277
1974	346.579	Carp	Omnivore	278
1974	346.579	Carp	Omnivore	278
1974	346.579	Flathead Catfish	Omnivore	278
1974	346.579	Gizzard Shad	Planktivore	278
1974	346.579	Gizzard Shad	Planktivore	278
1974	346.579	Carp	Omnivore	280
1974	346.579	Carp	Omnivore	280
1974	346.579	Flathead Catfish	Omnivore	280
1974	346.579	Gizzard Shad	Planktivore	280
1974	346.579	Gizzard Shad	Planktivore	280
1974	346.579	Gizzard Shad	Planktivore	280
1974	346.579	Gizzard Shad	Planktivore	280
1974	346.579	Shorthead Redhorse	Benthic invertivore	280
1974	346.579	Skipjack Herring	Piscivore	280
1974	346.579	Carp	Omnivore	281
1974	346.579	Carp	Omnivore	282
1974	346.579	Carp	Omnivore	282
1974	346.579	Gizzard Shad	Planktivore	282
1974	346.579	Gizzard Shad	Planktivore	282
1974	346.579	Gizzard Shad	Planktivore	282
1974	346.579	Gizzard Shad	Planktivore	283
1974	346.579	Skipjack Herring	Piscivore	283
1974	346.579	Carp	Omnivore	284
1974	346.579	Carp	Omnivore	285
1974	346.579	Carp	Omnivore	285
1974	346.579	Gizzard Shad	Planktivore	285
1974	346.579	Gizzard Shad	Planktivore	285
1974	346.579	Northern River Carpsucker	Herbivore-detritivore	285
1974	346.579	Quillback Carpsucker	Benthic invertivore	285
1974	346.579	Shortnose Gar	Piscivore	285
1974	346.579	Spotted Bass	Piscivore	285
1974	346.579	Gizzard Shad	Planktivore	286
1974	346.579	Carp	Omnivore	287
1974	346.579	Golden Redhorse	Benthic invertivore	287
1974	346.579	Flathead Catfish	Omnivore	288
1974	346.579	Carp	Omnivore	290
1974	346.579	Freshwater Drum	Benthic invertivore	290
1974	346.579	Carp	Omnivore	291
1974	346.579	Freshwater Drum	Benthic invertivore	291
1974	346.579	Carp	Omnivore	292
1974	346.579	Gizzard Shad	Planktivore	292
1974	346.579	Carp	Omnivore	293
1974	346.579	Gizzard Shad	Planktivore	293
1974	346.579	Gizzard Shad	Planktivore	293
1974	346.579	Goldeye	General invertivore	293
1974	346.579	Quillback Carpsucker	Benthic invertivore	293
1974	346.579	Carp	Omnivore	295
1974	346.579	Gizzard Shad	Planktivore	295
1974	346.579	Northern River Carpsucker	Herbivore-detritivore	295
1974	346.579	Carp	Omnivore	297
1974	346.579	Bowfin	Piscivore	298
1974	346.579	Largemouth Bass	Piscivore	298
1974	346.579	White Bass	Piscivore	299
1974	346.579	Carp	Omnivore	300
1974	346.579	Freshwater Drum	Benthic invertivore	300
1974	346.579	Gizzard Shad	Planktivore	300
1974	346.579	Gizzard Shad	Planktivore	300
1974	346.579	Carp	Omnivore	301
1974	346.579	Carp	Omnivore	303
1974	346.579	Carp	Omnivore	304
1974	346.579	Carp	Omnivore	304
1974	346.579	Gizzard Shad	Planktivore	304
1974	346.579	Carp	Omnivore	305
1974	346.579	Skipjack Herring	Piscivore	305
1974	346.579	Gizzard Shad	Planktivore	307
1974	346.579	Northern River Carpsucker	Herbivore-detritivore	307
1974	346.579	Gizzard Shad	Planktivore	308
1974	346.579	Carp	Omnivore	309
1974	346.579	Freshwater Drum	Benthic invertivore	310
1974	346.579	Gizzard Shad	Planktivore	310
1974	346.579	Goldeye	General invertivore	310
1974	346.579	Largemouth Bass	Piscivore	312
1974	346.579	Carp	Omnivore	315
1974	346.579	Freshwater Drum	Benthic invertivore	315
1974	346.579	Shortnose Gar	Piscivore	315
1974	346.579	Carp	Omnivore	318
1974	346.579	Carp	Omnivore	320
1974	346.579	Carp	Omnivore	323
1974	346.579	Northern River Carpsucker	Herbivore-detritivore	323
1974	346.579	Quillback Carpsucker	Benthic invertivore	323
1974	346.579	Northern River Carpsucker	Herbivore-detritivore	324
1974	346.579	Carp	Omnivore	325
1974	346.579	Gizzard Shad	Planktivore	325
1974	346.579	Quillback Carpsucker	Benthic invertivore	325
1974	346.579	Shortnose Gar	Piscivore	325
1974	346.579	Skipjack Herring	Piscivore	325
1974	346.579	Flathead Catfish	Omnivore	327
1974	346.579	White Bass	Piscivore	327
1974	346.579	Sauger	Piscivore	329
1974	346.579	Carp	Omnivore	330
1974	346.579	Shortnose Gar	Piscivore	330
1974	346.579	Skipjack Herring	Piscivore	330
1974	346.579	Northern River Carpsucker	Herbivore-detritivore	331
1974	346.579	Skipjack Herring	Piscivore	333
1974	346.579	Carp	Omnivore	335
1974	346.579	Skipjack Herring	Piscivore	335
1974	346.579	Skipjack Herring	Piscivore	335
1974	346.579	Carp	Omnivore	337
1974	346.579	Goldeye	General invertivore	338
1974	346.579	Bowfin	Piscivore	340
1974	346.579	Carp	Omnivore	340
1974	346.579	Carp	Omnivore	340
1974	346.579	Carp	Omnivore	340
1974	346.579	Northern River Carpsucker	Herbivore-detritivore	340
1974	346.579	Skipjack Herring	Piscivore	340
1974	346.579	Carp	Omnivore	345
1974	346.579	Northern River Carpsucker	Herbivore-detritivore	345
1974	346.579	Shortnose Gar	Piscivore	345
1974	346.579	Shortnose Gar	Piscivore	345
1974	346.579	Carp	Omnivore	347
1974	346.579	Goldeye	General invertivore	347
1974	346.579	Shortnose Gar	Piscivore	347
1974	346.579	Flathead Catfish	Omnivore	350
1974	346.579	Shortnose Gar	Piscivore	350
1974	346.579	Shortnose Gar	Piscivore	350
1974	346.579	Skipjack Herring	Piscivore	350
1974	346.579	Skipjack Herring	Piscivore	350
1974	346.579	Carp	Omnivore	353
1974	346.579	Bowfin	Piscivore	354
1974	346.579	Bowfin	Piscivore	355
1974	346.579	Bowfin	Piscivore	355
1974	346.579	Carp	Omnivore	355
1974	346.579	Carp	Omnivore	355
1974	346.579	Gizzard Shad	Planktivore	358
1974	346.579	Skipjack Herring	Piscivore	358
1974	346.579	Northern River Carpsucker	Herbivore-detritivore	360
1974	346.579	Shortnose Gar	Piscivore	360
1974	356.394	Carp	Omnivore	260
1974	356.394	Gizzard Shad	Planktivore	262
1974	356.394	Gizzard Shad	Planktivore	265
1974	356.394	Gizzard Shad	Planktivore	265
1974	356.394	Gizzard Shad	Planktivore	267
1974	356.394	Carp	Omnivore	269
1974	356.394	Carp	Omnivore	270
1974	356.394	Carp	Omnivore	270
1974	356.394	Gizzard Shad	Planktivore	273
1974	356.394	Gizzard Shad	Planktivore	276
1974	356.394	Gizzard Shad	Planktivore	276
1974	356.394	Gizzard Shad	Planktivore	280
1974	356.394	Gizzard Shad	Planktivore	282
1974	356.394	Gizzard Shad	Planktivore	285
1974	356.394	Largemouth Bass	Piscivore	285
1974	356.394	Carp	Omnivore	288
1974	356.394	Gizzard Shad	Planktivore	290
1974	356.394	Gizzard Shad	Planktivore	297
1974	356.394	Skipjack Herring	Piscivore	302
1974	356.394	Flathead Catfish	Omnivore	308
1974	356.394	Gizzard Shad	Planktivore	308
1974	356.394	Gizzard Shad	Planktivore	311
1974	356.394	Gizzard Shad	Planktivore	312
1974	356.394	Gizzard Shad	Planktivore	314
1974	356.394	Freshwater Drum	Benthic invertivore	322
1974	356.394	Silver Redhorse	Benthic invertivore	325
1974	356.394	Mooneye	General invertivore	347
1974	356.394	Northern River Carpsucker	Herbivore-detritivore	350
1974	367.335	Flathead Catfish	Omnivore	265
1974	367.335	Gizzard Shad	Planktivore	265
1974	367.335	Gizzard Shad	Planktivore	270
1974	367.335	Gizzard Shad	Planktivore	282
1974	367.335	Sauger	Piscivore	287
1974	367.335	Flathead Catfish	Omnivore	294
1974	367.335	Quillback Carpsucker	Benthic invertivore	300
1974	367.335	Gizzard Shad	Planktivore	310
1974	367.335	Gizzard Shad	Planktivore	313
1974	367.335	Gizzard Shad	Planktivore	315
1974	367.335	Golden Redhorse	Benthic invertivore	318
1974	367.335	Freshwater Drum	Benthic invertivore	325
1974	367.335	Freshwater Drum	Benthic invertivore	330
1974	367.335	Gizzard Shad	Planktivore	334
1974	367.335	Freshwater Drum	Benthic invertivore	344
1974	375.219	Gizzard Shad	Planktivore	265
1974	375.219	Skipjack Herring	Piscivore	265
1974	375.219	Flathead Catfish	Omnivore	270
1974	375.219	Gizzard Shad	Planktivore	270
1974	375.219	Shorthead Redhorse	Benthic invertivore	270
1974	375.219	Carp	Omnivore	272
1974	375.219	Gizzard Shad	Planktivore	272
1974	375.219	Gizzard Shad	Planktivore	292
1974	375.219	Carp	Omnivore	307
1974	375.219	White Bass	Piscivore	320
1974	375.219	Carp	Omnivore	335
1974	375.219	Sauger	Piscivore	355
1974	375.219	Smallmouth Buffalo	Benthic invertivore	355
1974	383.264	Carp	Omnivore	260
1974	383.264	Gizzard Shad	Planktivore	264
1974	383.264	Freshwater Drum	Benthic invertivore	265
1974	383.264	Carp	Omnivore	267
1974	383.264	Gizzard Shad	Planktivore	268
1974	383.264	Carp	Omnivore	270
1974	383.264	Carp	Omnivore	270
1974	383.264	Carp	Omnivore	274
1974	383.264	Freshwater Drum	Benthic invertivore	275
1974	383.264	Gizzard Shad	Planktivore	280
1974	383.264	Gizzard Shad	Planktivore	280
1974	383.264	Gizzard Shad	Planktivore	280
1974	383.264	Carp	Omnivore	285
1974	383.264	Freshwater Drum	Benthic invertivore	285
1974	383.264	Carp	Omnivore	288
1974	383.264	Carp	Omnivore	291
1974	383.264	Golden Redhorse	Benthic invertivore	300
1974	383.264	Silver Redhorse	Benthic invertivore	300
1974	383.264	Carp	Omnivore	310
1974	383.264	Carp	Omnivore	315
1974	383.264	Golden Redhorse	Benthic invertivore	320
1974	383.264	Golden Redhorse	Benthic invertivore	324
1974	383.264	Carp	Omnivore	325
1974	383.264	Golden Redhorse	Benthic invertivore	325
1974	383.264	Northern River Carpsucker	Herbivore-detritivore	335
1974	383.264	Carp	Omnivore	340
1974	383.264	Golden Redhorse	Benthic invertivore	344
1974	383.264	Shorthead Redhorse	Benthic invertivore	345
1974	383.264	Golden Redhorse	Benthic invertivore	350
1974	385.356	Carp	Omnivore	285
1974	385.356	Carp	Omnivore	288
1974	385.356	Skipjack Herring	Piscivore	290
1974	385.356	Carp	Omnivore	294
1974	385.356	Freshwater Drum	Benthic invertivore	330
1974	385.356	Carp	Omnivore	357
1974	385.999	Gizzard Shad	Planktivore	260
1974	385.999	Gizzard Shad	Planktivore	265
1974	385.999	Gizzard Shad	Planktivore	265
1974	385.999	Largemouth Bass	Piscivore	268
1974	385.999	Gizzard Shad	Planktivore	270
1974	385.999	Gizzard Shad	Planktivore	270
1974	385.999	Gizzard Shad	Planktivore	275
1974	385.999	Carp	Omnivore	290
1974	385.999	Gizzard Shad	Planktivore	307
1974	385.999	Carp	Omnivore	310
1974	385.999	Flathead Catfish	Omnivore	330
1974	388.413	Gizzard Shad	Planktivore	257
1974	388.413	Skipjack Herring	Piscivore	260
1974	388.413	Carp	Omnivore	262
1974	388.413	Flathead Catfish	Omnivore	275
1974	388.413	Gizzard Shad	Planktivore	280
1974	388.413	Gizzard Shad	Planktivore	280
1974	388.413	Gizzard Shad	Planktivore	284
1974	388.413	Flathead Catfish	Omnivore	285
1974	388.413	Skipjack Herring	Piscivore	285
1974	388.413	Gizzard Shad	Planktivore	288
1974	388.413	Skipjack Herring	Piscivore	290
1974	388.413	Carp	Omnivore	291
1974	388.413	Gizzard Shad	Planktivore	294
1974	388.413	Carp	Omnivore	295
1974	388.413	Gizzard Shad	Planktivore	295
1974	388.413	Mooneye	General invertivore	297
1974	388.413	Flathead Catfish	Omnivore	300
1974	388.413	Mooneye	General invertivore	305
1974	388.413	Mooneye	General invertivore	307
1974	388.413	Mooneye	General invertivore	324
1974	388.413	Mooneye	General invertivore	328
1974	388.413	Flathead Catfish	Omnivore	340
1974	388.413	Freshwater Drum	Benthic invertivore	340
1974	388.413	Freshwater Drum	Benthic invertivore	340
1974	388.413	Golden Redhorse	Benthic invertivore	360
1974	388.413	Sauger	Piscivore	360
1974	401.606	Carp	Omnivore	256
1974	401.606	Gizzard Shad	Planktivore	256
1974	401.606	Gizzard Shad	Planktivore	257
1974	401.606	Gizzard Shad	Planktivore	257
1974	401.606	Gizzard Shad	Planktivore	257
1974	401.606	Skipjack Herring	Piscivore	257
1974	401.606	Spotted Bass	Piscivore	257
1974	401.606	Gizzard Shad	Planktivore	258
1974	401.606	Carp	Omnivore	259
1974	401.606	Gizzard Shad	Planktivore	259
1974	401.606	Flathead Catfish	Omnivore	260
1974	401.606	Gizzard Shad	Planktivore	260
1974	401.606	Gizzard Shad	Planktivore	260
1974	401.606	Gizzard Shad	Planktivore	260
1974	401.606	Gizzard Shad	Planktivore	260
1974	401.606	Gizzard Shad	Planktivore	260
1974	401.606	Gizzard Shad	Planktivore	260
1974	401.606	Gizzard Shad	Planktivore	260
1974	401.606	Gizzard Shad	Planktivore	260
1974	401.606	Spotted Bass	Piscivore	260
1974	401.606	Flathead Catfish	Omnivore	261
1974	401.606	Gizzard Shad	Planktivore	262
1974	401.606	Gizzard Shad	Planktivore	262
1974	401.606	Gizzard Shad	Planktivore	262
1974	401.606	Gizzard Shad	Planktivore	262
1974	401.606	Carp	Omnivore	264
1974	401.606	Carp	Omnivore	264
1974	401.606	Gizzard Shad	Planktivore	264
1974	401.606	Gizzard Shad	Planktivore	264
1974	401.606	Carp	Omnivore	265
1974	401.606	Carp	Omnivore	265
1974	401.606	Carp	Omnivore	265
1974	401.606	Gizzard Shad	Planktivore	265
1974	401.606	Gizzard Shad	Planktivore	265
1974	401.606	Gizzard Shad	Planktivore	265
1974	401.606	Gizzard Shad	Planktivore	265
1974	401.606	Gizzard Shad	Planktivore	265
1974	401.606	Gizzard Shad	Planktivore	266
1974	401.606	Gizzard Shad	Planktivore	267
1974	401.606	Skipjack Herring	Piscivore	267
1974	401.606	Gizzard Shad	Planktivore	268
1974	401.606	Gizzard Shad	Planktivore	268
1974	401.606	Gizzard Shad	Planktivore	268
1974	401.606	Gizzard Shad	Planktivore	268
1974	401.606	Carp	Omnivore	269
1974	401.606	Carp	Omnivore	269
1974	401.606	Carp	Omnivore	270
1974	401.606	Carp	Omnivore	270
1974	401.606	Carp	Omnivore	270
1974	401.606	Carp	Omnivore	270
1974	401.606	Gizzard Shad	Planktivore	270
1974	401.606	Gizzard Shad	Planktivore	270
1974	401.606	Gizzard Shad	Planktivore	270
1974	401.606	Gizzard Shad	Planktivore	270
1974	401.606	Gizzard Shad	Planktivore	270
1974	401.606	Gizzard Shad	Planktivore	270
1974	401.606	Gizzard Shad	Planktivore	270
1974	401.606	Gizzard Shad	Planktivore	270
1974	401.606	Gizzard Shad	Planktivore	270
1974	401.606	Carp	Omnivore	272
1974	401.606	Gizzard Shad	Planktivore	272
1974	401.606	Gizzard Shad	Planktivore	272
1974	401.606	Carp	Omnivore	273
1974	401.606	Carp	Omnivore	273
1974	401.606	Carp	Omnivore	273
1974	401.606	Carp	Omnivore	273
1974	401.606	Gizzard Shad	Planktivore	274
1974	401.606	Carp	Omnivore	275
1974	401.606	Carp	Omnivore	275
1974	401.606	Gizzard Shad	Planktivore	275
1974	401.606	Gizzard Shad	Planktivore	275
1974	401.606	Gizzard Shad	Planktivore	275
1974	401.606	Gizzard Shad	Planktivore	275
1974	401.606	Gizzard Shad	Planktivore	275
1974	401.606	Gizzard Shad	Planktivore	275
1974	401.606	Gizzard Shad	Planktivore	275
1974	401.606	Gizzard Shad	Planktivore	275
1974	401.606	Gizzard Shad	Planktivore	275
1974	401.606	Gizzard Shad	Planktivore	276
1974	401.606	Gizzard Shad	Planktivore	276
1974	401.606	Carp	Omnivore	278
1974	401.606	Carp	Omnivore	278
1974	401.606	Gizzard Shad	Planktivore	278
1974	401.606	Northern River Carpsucker	Herbivore-detritivore	278
1974	401.606	Gizzard Shad	Planktivore	279
1974	401.606	Gizzard Shad	Planktivore	279
1974	401.606	Golden Redhorse	Benthic invertivore	279
1974	401.606	Carp	Omnivore	280
1974	401.606	Carp	Omnivore	280
1974	401.606	Carp	Omnivore	280
1974	401.606	Flathead Catfish	Omnivore	280
1974	401.606	Gizzard Shad	Planktivore	280
1974	401.606	Gizzard Shad	Planktivore	280
1974	401.606	Gizzard Shad	Planktivore	280
1974	401.606	Gizzard Shad	Planktivore	280
1974	401.606	Gizzard Shad	Planktivore	280
1974	401.606	Skipjack Herring	Piscivore	280
1974	401.606	Carp	Omnivore	281
1974	401.606	Carp	Omnivore	281
1974	401.606	Carp	Omnivore	282
1974	401.606	Gizzard Shad	Planktivore	282
1974	401.606	Gizzard Shad	Planktivore	282
1974	401.606	Carp	Omnivore	283
1974	401.606	Carp	Omnivore	283
1974	401.606	Gizzard Shad	Planktivore	284
1974	401.606	Largemouth Bass	Piscivore	284
1974	401.606	Carp	Omnivore	285
1974	401.606	Carp	Omnivore	285
1974	401.606	Flathead Catfish	Omnivore	285
1974	401.606	Gizzard Shad	Planktivore	285
1974	401.606	Gizzard Shad	Planktivore	285
1974	401.606	Smallmouth Buffalo	Benthic invertivore	285
1974	401.606	Hifin Carpsucker	Herbivore-detritivore	286
1974	401.606	Mooneye	General invertivore	287
1974	401.606	Carp	Omnivore	289
1974	401.606	Carp	Omnivore	290
1974	401.606	Carp	Omnivore	290
1974	401.606	Carp	Omnivore	290
1974	401.606	Carp	Omnivore	290
1974	401.606	Carp	Omnivore	290
1974	401.606	Carp	Omnivore	290
1974	401.606	Flathead Catfish	Omnivore	290
1974	401.606	Gizzard Shad	Planktivore	290
1974	401.606	Gizzard Shad	Planktivore	290
1974	401.606	Gizzard Shad	Planktivore	290
1974	401.606	Gizzard Shad	Planktivore	290
1974	401.606	Gizzard Shad	Planktivore	290
1974	401.606	Hifin Carpsucker	Herbivore-detritivore	290
1974	401.606	Hifin Carpsucker	Herbivore-detritivore	290
1974	401.606	Skipjack Herring	Piscivore	290
1974	401.606	Flathead Catfish	Omnivore	292
1974	401.606	Gizzard Shad	Planktivore	292
1974	401.606	Gizzard Shad	Planktivore	293
1974	401.606	Golden Redhorse	Benthic invertivore	293
1974	401.606	Spotted Bass	Piscivore	294
1974	401.606	Freshwater Drum	Benthic invertivore	295
1974	401.606	Carp	Omnivore	296
1974	401.606	Smallmouth Buffalo	Benthic invertivore	296
1974	401.606	Carp	Omnivore	299
1974	401.606	Carp	Omnivore	300
1974	401.606	Shorthead Redhorse	Benthic invertivore	300
1974	401.606	Skipjack Herring	Piscivore	300
1974	401.606	Flathead Catfish	Omnivore	301
1974	401.606	Carp	Omnivore	302
1974	401.606	Gizzard Shad	Planktivore	302
1974	401.606	Carp	Omnivore	305
1974	401.606	Carp	Omnivore	305
1974	401.606	Gizzard Shad	Planktivore	305
1974	401.606	Longnose Gar	Piscivore	307
1974	401.606	Golden Redhorse	Benthic invertivore	308
1974	401.606	Carp	Omnivore	310
1974	401.606	Carp	Omnivore	310
1974	401.606	Gizzard Shad	Planktivore	310
1974	401.606	Carp	Omnivore	312
1974	401.606	Gizzard Shad	Planktivore	312
1974	401.606	Largemouth Bass	Piscivore	312
1974	401.606	Northern River Carpsucker	Herbivore-detritivore	313
1974	401.606	Carp	Omnivore	314
1974	401.606	Carp	Omnivore	314
1974	401.606	Gizzard Shad	Planktivore	314
1974	401.606	Golden Redhorse	Benthic invertivore	314
1974	401.606	Carp	Omnivore	315
1974	401.606	Freshwater Drum	Benthic invertivore	315
1974	401.606	Gizzard Shad	Planktivore	315
1974	401.606	Carp	Omnivore	318
1974	401.606	Carp	Omnivore	318
1974	401.606	Mooneye	General invertivore	319
1974	401.606	Carp	Omnivore	320
1974	401.606	Carp	Omnivore	320
1974	401.606	Carp	Omnivore	320
1974	401.606	Carp	Omnivore	320
1974	401.606	Carp	Omnivore	320
1974	401.606	Flathead Catfish	Omnivore	320
1974	401.606	Gizzard Shad	Planktivore	320
1974	401.606	Carp	Omnivore	321
1974	401.606	Golden Redhorse	Benthic invertivore	321
1974	401.606	Northern River Carpsucker	Herbivore-detritivore	323
1974	401.606	Carp	Omnivore	325
1974	401.606	Flathead Catfish	Omnivore	325
1974	401.606	Gizzard Shad	Planktivore	325
1974	401.606	Quillback Carpsucker	Benthic invertivore	328
1974	401.606	Sauger	Piscivore	328
1974	401.606	Silver Redhorse	Benthic invertivore	328
1974	401.606	Carp	Omnivore	330
1974	401.606	Carp	Omnivore	330
1974	401.606	Carp	Omnivore	330
1974	401.606	Carp	Omnivore	330
1974	401.606	Flathead Catfish	Omnivore	330
1974	401.606	Flathead Catfish	Omnivore	330
1974	401.606	Flathead Catfish	Omnivore	330
1974	401.606	Golden Redhorse	Benthic invertivore	330
1974	401.606	Golden Redhorse	Benthic invertivore	330
1974	401.606	Northern River Carpsucker	Herbivore-detritivore	330
1974	401.606	Carp	Omnivore	333
1974	401.606	Carp	Omnivore	333
1974	401.606	Gizzard Shad	Planktivore	333
1974	401.606	Flathead Catfish	Omnivore	335
1974	401.606	Golden Redhorse	Benthic invertivore	335
1974	401.606	Golden Redhorse	Benthic invertivore	335
1974	401.606	Golden Redhorse	Benthic invertivore	335
1974	401.606	Northern River Carpsucker	Herbivore-detritivore	335
1974	401.606	Northern River Carpsucker	Herbivore-detritivore	336
1974	401.606	Carp	Omnivore	337
1974	401.606	Quillback Carpsucker	Benthic invertivore	338
1974	401.606	Gizzard Shad	Planktivore	339
1974	401.606	Carp	Omnivore	340
1974	401.606	Carp	Omnivore	340
1974	401.606	Carp	Omnivore	340
1974	401.606	Flathead Catfish	Omnivore	340
1974	401.606	Longnose Gar	Piscivore	340
1974	401.606	Northern River Carpsucker	Herbivore-detritivore	340
1974	401.606	Gizzard Shad	Planktivore	342
1974	401.606	Northern River Carpsucker	Herbivore-detritivore	342
1974	401.606	Golden Redhorse	Benthic invertivore	343
1974	401.606	Freshwater Drum	Benthic invertivore	344
1974	401.606	Carp	Omnivore	345
1974	401.606	Carp	Omnivore	345
1974	401.606	Carp	Omnivore	345
1974	401.606	Carp	Omnivore	346
1974	401.606	Shorthead Redhorse	Benthic invertivore	346
1974	401.606	Gizzard Shad	Planktivore	347
1974	401.606	Northern River Carpsucker	Herbivore-detritivore	347
1974	401.606	Carp	Omnivore	350
1974	401.606	Carp	Omnivore	350
1974	401.606	Goldeye	General invertivore	350
1974	401.606	Hifin Carpsucker	Herbivore-detritivore	350
1974	401.606	Northern River Carpsucker	Herbivore-detritivore	350
1974	401.606	Northern River Carpsucker	Herbivore-detritivore	350
1974	401.606	Northern River Carpsucker	Herbivore-detritivore	351
1974	401.606	Carp	Omnivore	352
1974	401.606	Flathead Catfish	Omnivore	352
1974	401.606	Golden Redhorse	Benthic invertivore	352
1974	401.606	Northern River Carpsucker	Herbivore-detritivore	352
1974	401.606	Carp	Omnivore	353
1974	401.606	Golden Redhorse	Benthic invertivore	355
1974	401.606	Quillback Carpsucker	Benthic invertivore	355
1974	401.606	Flathead Catfish	Omnivore	358
1974	401.606	Golden Redhorse	Benthic invertivore	358
1974	401.606	Northern River Carpsucker	Herbivore-detritivore	358
1974	401.606	White Bass	Piscivore	358
1974	401.606	Carp	Omnivore	360
1974	401.606	Carp	Omnivore	360
1974	401.606	Carp	Omnivore	360
1974	401.606	Golden Redhorse	Benthic invertivore	360
1974	401.606	Northern River Carpsucker	Herbivore-detritivore	360
1974	401.606	Sauger	Piscivore	360
1974	307.319	Golden Redhorse	Benthic invertivore	362
1974	307.319	Carp	Omnivore	363
1974	307.319	Golden Redhorse	Benthic invertivore	363
1974	307.319	Carp	Omnivore	365
1974	307.319	Bowfin	Piscivore	367
1974	307.319	Flathead Catfish	Omnivore	367
1974	307.319	Carp	Omnivore	369
1974	307.319	Longnose Gar	Piscivore	370
1974	307.319	Northern Hogsucker	Benthic invertivore	370
1974	307.319	Northern River Carpsucker	Herbivore-detritivore	385
1974	307.319	Carp	Omnivore	400
1974	307.319	Flathead Catfish	Omnivore	400
1974	307.319	Flathead Catfish	Omnivore	415
1974	307.319	Flathead Catfish	Omnivore	422
1974	307.319	Carp	Omnivore	424
1974	307.319	Carp	Omnivore	425
1974	307.319	Carp	Omnivore	440
1974	307.319	Carp	Omnivore	440
1974	307.319	Carp	Omnivore	440
1974	307.319	Carp	Omnivore	458
1974	307.319	Carp	Omnivore	465
1974	307.319	Carp	Omnivore	467
1974	307.319	Channel Catfish	Omnivore	470
1974	307.319	Carp	Omnivore	478
1974	307.319	Carp	Omnivore	480
1974	307.319	Carp	Omnivore	480
1974	307.319	Carp	Omnivore	485
1974	307.319	Carp	Omnivore	487
1974	307.319	Carp	Omnivore	490
1974	307.319	Carp	Omnivore	490
1974	307.319	Flathead Catfish	Omnivore	490
1974	307.319	Freshwater Drum	Benthic invertivore	493
1974	307.319	Carp	Omnivore	494
1974	307.319	Carp	Omnivore	494
1974	307.319	Carp	Omnivore	500
1974	307.319	Carp	Omnivore	504
1974	307.319	Carp	Omnivore	505
1974	307.319	Carp	Omnivore	510
1974	316.651	Gizzard Shad	Planktivore	362
1974	316.651	Flathead Catfish	Omnivore	380
1974	316.651	Northern River Carpsucker	Herbivore-detritivore	400
1974	316.651	Carp	Omnivore	425
1974	316.651	Carp	Omnivore	435
1974	316.651	Shortnose Gar	Piscivore	440
1974	316.651	Shortnose Gar	Piscivore	480
1974	316.651	Carp	Omnivore	490
1974	316.651	Carp	Omnivore	491
1974	316.651	Carp	Omnivore	497
1974	316.651	Carp	Omnivore	500
1974	321.8	Carp	Omnivore	364
1974	321.8	Carp	Omnivore	400
1974	321.8	Smallmouth Buffalo	Benthic invertivore	425
1974	321.8	Longnose Gar	Piscivore	466
1974	321.8	Shortnose Gar	Piscivore	495
1974	326.627	Northern River Carpsucker	Herbivore-detritivore	374
1974	326.627	Bowfin	Piscivore	380
1974	326.627	Shortnose Gar	Piscivore	380
1974	326.627	Flathead Catfish	Omnivore	390
1974	326.627	Bowfin	Piscivore	393
1974	326.627	Goldeye	General invertivore	400
1974	326.627	Shortnose Gar	Piscivore	400
1974	326.627	Shortnose Gar	Piscivore	415
1974	326.627	Shortnose Gar	Piscivore	420
1974	326.627	Carp	Omnivore	425
1974	326.627	Carp	Omnivore	435
1974	326.627	Channel Catfish	Omnivore	452
1974	326.627	Carp	Omnivore	475
1974	326.627	Carp	Omnivore	475
1974	326.627	Carp	Omnivore	489
1974	326.627	Carp	Omnivore	490
1974	326.627	Shortnose Gar	Piscivore	493
1974	326.627	Carp	Omnivore	494
1974	326.627	Carp	Omnivore	508
1974	346.579	Bowfin	Piscivore	363
1974	346.579	Northern River Carpsucker	Herbivore-detritivore	363
1974	346.579	Shortnose Gar	Piscivore	363
1974	346.579	Carp	Omnivore	364
1974	346.579	Skipjack Herring	Piscivore	364
1974	346.579	Carp	Omnivore	365
1974	346.579	Channel Catfish	Omnivore	365
1974	346.579	Northern River Carpsucker	Herbivore-detritivore	365
1974	346.579	Carp	Omnivore	366
1974	346.579	Northern River Carpsucker	Herbivore-detritivore	366
1974	346.579	Carp	Omnivore	367
1974	346.579	Goldeye	General invertivore	368
1974	346.579	Carp	Omnivore	370
1974	346.579	Sauger	Piscivore	370
1974	346.579	Shortnose Gar	Piscivore	370
1974	346.579	Skipjack Herring	Piscivore	370
1974	346.579	Carp	Omnivore	372
1974	346.579	Northern River Carpsucker	Herbivore-detritivore	373
1974	346.579	Quillback Carpsucker	Benthic invertivore	374
1974	346.579	Carp	Omnivore	375
1974	346.579	Northern River Carpsucker	Herbivore-detritivore	375
1974	346.579	Skipjack Herring	Piscivore	375
1974	346.579	Goldeye	General invertivore	376
1974	346.579	Shortnose Gar	Piscivore	377
1974	346.579	Carp	Omnivore	380
1974	346.579	Gizzard Shad	Planktivore	380
1974	346.579	Goldeye	General invertivore	380
1974	346.579	Northern River Carpsucker	Herbivore-detritivore	380
1974	346.579	Northern River Carpsucker	Herbivore-detritivore	380
1974	346.579	Northern River Carpsucker	Herbivore-detritivore	380
1974	346.579	Freshwater Drum	Benthic invertivore	381
1974	346.579	Freshwater Drum	Benthic invertivore	385
1974	346.579	Northern River Carpsucker	Herbivore-detritivore	385
1974	346.579	Sauger	Piscivore	385
1974	346.579	Carp	Omnivore	387
1974	346.579	Northern River Carpsucker	Herbivore-detritivore	388
1974	346.579	Carp	Omnivore	390
1974	346.579	Carp	Omnivore	390
1974	346.579	Northern River Carpsucker	Herbivore-detritivore	390
1974	346.579	Sauger	Piscivore	390
1974	346.579	Goldeye	General invertivore	392
1974	346.579	Longnose Gar	Piscivore	392
1974	346.579	Quillback Carpsucker	Benthic invertivore	392
1974	346.579	Northern River Carpsucker	Herbivore-detritivore	394
1974	346.579	Carp	Omnivore	395
1974	346.579	Longnose Gar	Piscivore	395
1974	346.579	Goldeye	General invertivore	396
1974	346.579	Carp	Omnivore	397
1974	346.579	Goldeye	General invertivore	397
1974	346.579	Northern River Carpsucker	Herbivore-detritivore	398
1974	346.579	Sauger	Piscivore	398
1974	346.579	Bowfin	Piscivore	400
1974	346.579	Carp	Omnivore	400
1974	346.579	Freshwater Drum	Benthic invertivore	400
1974	346.579	Northern River Carpsucker	Herbivore-detritivore	400
1974	346.579	Sauger	Piscivore	400
1974	346.579	Flathead Catfish	Omnivore	402
1974	346.579	Bowfin	Piscivore	405
1974	346.579	Carp	Omnivore	405
1974	346.579	Carp	Omnivore	405
1974	346.579	Longnose Gar	Piscivore	405
1974	346.579	Sauger	Piscivore	406
1974	346.579	Silver Redhorse	Benthic invertivore	407
1974	346.579	Carp	Omnivore	409
1974	346.579	Shortnose Gar	Piscivore	409
1974	346.579	Shortnose Gar	Piscivore	409
1974	346.579	Shortnose Gar	Piscivore	409
1974	346.579	Carp	Omnivore	410
1974	346.579	Channel Catfish	Omnivore	410
1974	346.579	Sauger	Piscivore	410
1974	346.579	Silver Redhorse	Benthic invertivore	410
1974	346.579	Bowfin	Piscivore	412
1974	346.579	Carp	Omnivore	412
1974	346.579	Bowfin	Piscivore	413
1974	346.579	Carp	Omnivore	415
1974	346.579	Carp	Omnivore	415
1974	346.579	Northern River Carpsucker	Herbivore-detritivore	415
1974	346.579	Shortnose Gar	Piscivore	415
1974	346.579	Quillback Carpsucker	Benthic invertivore	417
1974	346.579	Shortnose Gar	Piscivore	420
1974	346.579	Sauger	Piscivore	421
1974	346.579	Carp	Omnivore	422
1974	346.579	Carp	Omnivore	422
1974	346.579	Carp	Omnivore	425
1974	346.579	Carp	Omnivore	425
1974	346.579	Shortnose Gar	Piscivore	425
1974	346.579	Shortnose Gar	Piscivore	425
1974	346.579	Carp	Omnivore	426
1974	346.579	Shortnose Gar	Piscivore	426
1974	346.579	Carp	Omnivore	428
1974	346.579	Carp	Omnivore	430
1974	346.579	Carp	Omnivore	430
1974	346.579	Channel Catfish	Omnivore	430
1974	346.579	Sauger	Piscivore	430
1974	346.579	Carp	Omnivore	434
1974	346.579	Shortnose Gar	Piscivore	434
1974	346.579	Carp	Omnivore	435
1974	346.579	Longnose Gar	Piscivore	436
1974	346.579	Carp	Omnivore	439
1974	346.579	Carp	Omnivore	440
1974	346.579	Carp	Omnivore	440
1974	346.579	Carp	Omnivore	440
1974	346.579	Carp	Omnivore	440
1974	346.579	Shortnose Gar	Piscivore	440
1974	346.579	Carp	Omnivore	443
1974	346.579	Carp	Omnivore	448
1974	346.579	Flathead Catfish	Omnivore	448
1974	346.579	Carp	Omnivore	450
1974	346.579	Carp	Omnivore	450
1974	346.579	Carp	Omnivore	450
1974	346.579	Carp	Omnivore	450
1974	346.579	Channel Catfish	Omnivore	450
1974	346.579	Carp	Omnivore	454
1974	346.579	Carp	Omnivore	455
1974	346.579	Carp	Omnivore	455
1974	346.579	Carp	Omnivore	460
1974	346.579	Carp	Omnivore	460
1974	346.579	Carp	Omnivore	460
1974	346.579	Carp	Omnivore	460
1974	346.579	Northern River Carpsucker	Herbivore-detritivore	460
1974	346.579	Carp	Omnivore	462
1974	346.579	Carp	Omnivore	465
1974	346.579	Goldeye	General invertivore	465
1974	346.579	Shortnose Gar	Piscivore	465
1974	346.579	Carp	Omnivore	470
1974	346.579	Carp	Omnivore	470
1974	346.579	Sauger	Piscivore	470
1974	346.579	Carp	Omnivore	473
1974	346.579	Carp	Omnivore	473
1974	346.579	Carp	Omnivore	475
1974	346.579	Carp	Omnivore	477
1974	346.579	Carp	Omnivore	480
1974	346.579	Carp	Omnivore	480
1974	346.579	Carp	Omnivore	480
1974	346.579	Carp	Omnivore	482
1974	346.579	Carp	Omnivore	485
1974	346.579	Carp	Omnivore	487
1974	346.579	Carp	Omnivore	487
1974	346.579	Carp	Omnivore	490
1974	346.579	Carp	Omnivore	490
1974	346.579	Carp	Omnivore	490
1974	346.579	Carp	Omnivore	490
1974	346.579	Carp	Omnivore	490
1974	346.579	Carp	Omnivore	495
1974	346.579	Carp	Omnivore	495
1974	346.579	Carp	Omnivore	497
1974	346.579	Longnose Gar	Piscivore	497
1974	346.579	Carp	Omnivore	500
1974	346.579	Shortnose Gar	Piscivore	500
1974	346.579	Shortnose Gar	Piscivore	503
1974	346.579	Bigmouth Buffalo	General invertivore	506
1974	346.579	Carp	Omnivore	507
1974	346.579	Carp	Omnivore	510
1974	346.579	Carp	Omnivore	510
1974	346.579	Carp	Omnivore	510
1974	356.394	Northern River Carpsucker	Herbivore-detritivore	395
1974	356.394	Shorthead Redhorse	Benthic invertivore	425
1974	356.394	Carp	Omnivore	432
1974	356.394	Carp	Omnivore	450
1974	356.394	Carp	Omnivore	472
1974	356.394	Carp	Omnivore	475
1974	356.394	Carp	Omnivore	480
1974	367.335	Bowfin	Piscivore	364
1974	367.335	Goldeye	General invertivore	370
1974	367.335	Golden Redhorse	Benthic invertivore	390
1974	367.335	Shorthead Redhorse	Benthic invertivore	420
1974	367.335	Sauger	Piscivore	430
1974	367.335	Shorthead Redhorse	Benthic invertivore	434
1974	367.335	Golden Redhorse	Benthic invertivore	441
1974	367.335	Northern River Carpsucker	Herbivore-detritivore	450
1974	367.335	Carp	Omnivore	498
1974	367.335	Shortnose Gar	Piscivore	510
1974	375.219	Carp	Omnivore	380
1974	375.219	Mooneye	General invertivore	395
1974	375.219	Sauger	Piscivore	400
1974	375.219	Sauger	Piscivore	418
1974	375.219	Smallmouth Bass	Piscivore	430
1974	375.219	Shorthead Redhorse	Benthic invertivore	435
1974	375.219	Carp	Omnivore	466
1974	375.219	Carp	Omnivore	470
1974	375.219	Shortnose Gar	Piscivore	475
1974	375.219	Bigmouth Buffalo	General invertivore	485
1974	375.219	Carp	Omnivore	485
1974	375.219	Carp	Omnivore	485
1974	375.219	Carp	Omnivore	490
1974	375.219	Carp	Omnivore	490
1974	375.219	Carp	Omnivore	495
1974	375.219	Carp	Omnivore	497
1974	383.264	Carp	Omnivore	365
1974	383.264	Golden Redhorse	Benthic invertivore	366
1974	383.264	Golden Redhorse	Benthic invertivore	368
1974	383.264	Shorthead Redhorse	Benthic invertivore	368
1974	383.264	Silver Redhorse	Benthic invertivore	368
1974	383.264	Golden Redhorse	Benthic invertivore	370
1974	383.264	Golden Redhorse	Benthic invertivore	374
1974	383.264	Flathead Catfish	Omnivore	380
1974	383.264	Golden Redhorse	Benthic invertivore	380
1974	383.264	Silver Redhorse	Benthic invertivore	380
1974	383.264	Flathead Catfish	Omnivore	390
1974	383.264	Silver Redhorse	Benthic invertivore	390
1974	383.264	Golden Redhorse	Benthic invertivore	392
1974	383.264	Shorthead Redhorse	Benthic invertivore	392
1974	383.264	Carp	Omnivore	395
1974	383.264	Freshwater Drum	Benthic invertivore	400
1974	383.264	Golden Redhorse	Benthic invertivore	400
1974	383.264	Golden Redhorse	Benthic invertivore	408
1974	383.264	Shorthead Redhorse	Benthic invertivore	410
1974	383.264	Shorthead Redhorse	Benthic invertivore	412
1974	383.264	Shorthead Redhorse	Benthic invertivore	415
1974	383.264	Carp	Omnivore	418
1974	383.264	Golden Redhorse	Benthic invertivore	422
1974	383.264	Shorthead Redhorse	Benthic invertivore	425
1974	383.264	Freshwater Drum	Benthic invertivore	430
1974	383.264	Shorthead Redhorse	Benthic invertivore	430
1974	383.264	Shorthead Redhorse	Benthic invertivore	442
1974	383.264	Carp	Omnivore	445
1974	383.264	Carp	Omnivore	445
1974	383.264	Carp	Omnivore	445
1974	383.264	Carp	Omnivore	448
1974	383.264	Shorthead Redhorse	Benthic invertivore	455
1974	383.264	Shorthead Redhorse	Benthic invertivore	456
1974	383.264	Longnose Gar	Piscivore	457
1974	383.264	Carp	Omnivore	460
1974	383.264	Shortnose Gar	Piscivore	475
1974	383.264	Carp	Omnivore	490
1974	383.264	Carp	Omnivore	500
1974	383.264	Silver Redhorse	Benthic invertivore	505
1974	385.356	Golden Redhorse	Benthic invertivore	432
1974	385.356	Carp	Omnivore	460
1974	385.356	Carp	Omnivore	465
1974	385.356	Shortnose Gar	Piscivore	505
1974	385.999	Carp	Omnivore	385
1974	385.999	Carp	Omnivore	390
1974	385.999	Carp	Omnivore	460
1974	388.413	Carp	Omnivore	380
1974	388.413	Carp	Omnivore	395
1974	388.413	Flathead Catfish	Omnivore	398
1974	388.413	Goldeye	General invertivore	408
1974	388.413	Goldeye	General invertivore	423
1974	388.413	Carp	Omnivore	450
1974	388.413	Carp	Omnivore	465
1974	401.606	Carp	Omnivore	362
1974	401.606	Northern River Carpsucker	Herbivore-detritivore	363
1974	401.606	Northern River Carpsucker	Herbivore-detritivore	363
1974	401.606	Spotted Bass	Piscivore	363
1974	401.606	Flathead Catfish	Omnivore	364
1974	401.606	Carp	Omnivore	365
1974	401.606	Carp	Omnivore	365
1974	401.606	Carp	Omnivore	365
1974	401.606	Gizzard Shad	Planktivore	365
1974	401.606	Golden Redhorse	Benthic invertivore	365
1974	401.606	Northern River Carpsucker	Herbivore-detritivore	365
1974	401.606	Sauger	Piscivore	365
1974	401.606	Flathead Catfish	Omnivore	366
1974	401.606	Hifin Carpsucker	Herbivore-detritivore	367
1974	401.606	Golden Redhorse	Benthic invertivore	368
1974	401.606	Carp	Omnivore	370
1974	401.606	Golden Redhorse	Benthic invertivore	370
1974	401.606	Northern River Carpsucker	Herbivore-detritivore	370
1974	401.606	Sauger	Piscivore	373
1974	401.606	Carp	Omnivore	375
1974	401.606	Northern River Carpsucker	Herbivore-detritivore	375
1974	401.606	Northern River Carpsucker	Herbivore-detritivore	375
1974	401.606	Northern River Carpsucker	Herbivore-detritivore	376
1974	401.606	Golden Redhorse	Benthic invertivore	380
1974	401.606	Golden Redhorse	Benthic invertivore	380
1974	401.606	Northern River Carpsucker	Herbivore-detritivore	380
1974	401.606	Shorthead Redhorse	Benthic invertivore	380
1974	401.606	Shorthead Redhorse	Benthic invertivore	380
1974	401.606	Bowfin	Piscivore	382
1974	401.606	Sauger	Piscivore	382
1974	401.606	Carp	Omnivore	383
1974	401.606	Flathead Catfish	Omnivore	383
1974	401.606	Carp	Omnivore	384
1974	401.606	Goldeye	General invertivore	384
1974	401.606	Silver Redhorse	Benthic invertivore	384
1974	401.606	Shorthead Redhorse	Benthic invertivore	385
1974	401.606	Shorthead Redhorse	Benthic invertivore	385
1974	401.606	Sauger	Piscivore	390
1974	401.606	Sauger	Piscivore	390
1974	401.606	Shorthead Redhorse	Benthic invertivore	390
1974	401.606	Silver Redhorse	Benthic invertivore	391
1974	401.606	Shorthead Redhorse	Benthic invertivore	392
1974	401.606	Shortnose Gar	Piscivore	392
1974	401.606	Carp	Omnivore	395
1974	401.606	Northern River Carpsucker	Herbivore-detritivore	395
1974	401.606	Northern River Carpsucker	Herbivore-detritivore	395
1974	401.606	Sauger	Piscivore	397
1974	401.606	Flathead Catfish	Omnivore	398
1974	401.606	Carp	Omnivore	400
1974	401.606	Carp	Omnivore	400
1974	401.606	Golden Redhorse	Benthic invertivore	400
1974	401.606	Carp	Omnivore	405
1974	401.606	Golden Redhorse	Benthic invertivore	405
1974	401.606	Sauger	Piscivore	407
1974	401.606	Shorthead Redhorse	Benthic invertivore	408
1974	401.606	Carp	Omnivore	410
1974	401.606	Flathead Catfish	Omnivore	410
1974	401.606	Carp	Omnivore	413
1974	401.606	Carp	Omnivore	415
1974	401.606	Carp	Omnivore	415
1974	401.606	Shorthead Redhorse	Benthic invertivore	415
1974	401.606	Golden Redhorse	Benthic invertivore	418
1974	401.606	Carp	Omnivore	419
1974	401.606	Golden Redhorse	Benthic invertivore	419
1974	401.606	Carp	Omnivore	420
1974	401.606	Carp	Omnivore	420
1974	401.606	Carp	Omnivore	420
1974	401.606	Carp	Omnivore	420
1974	401.606	Sauger	Piscivore	420
1974	401.606	Shorthead Redhorse	Benthic invertivore	420
1974	401.606	Sauger	Piscivore	422
1974	401.606	Carp	Omnivore	425
1974	401.606	Carp	Omnivore	425
1974	401.606	Golden Redhorse	Benthic invertivore	425
1974	401.606	Longnose Gar	Piscivore	425
1974	401.606	Shorthead Redhorse	Benthic invertivore	425
1974	401.606	Carp	Omnivore	428
1974	401.606	Carp	Omnivore	430
1974	401.606	Sauger	Piscivore	430
1974	401.606	Shorthead Redhorse	Benthic invertivore	430
1974	401.606	Shortnose Gar	Piscivore	430
1974	401.606	Carp	Omnivore	432
1974	401.606	Carp	Omnivore	434
1974	401.606	Golden Redhorse	Benthic invertivore	434
1974	401.606	Carp	Omnivore	435
1974	401.606	Carp	Omnivore	435
1974	401.606	Flathead Catfish	Omnivore	435
1974	401.606	Flathead Catfish	Omnivore	435
1974	401.606	Shorthead Redhorse	Benthic invertivore	436
1974	401.606	Sauger	Piscivore	437
1974	401.606	Carp	Omnivore	438
1974	401.606	Shortnose Gar	Piscivore	438
1974	401.606	Silver Redhorse	Benthic invertivore	439
1974	401.606	Bowfin	Piscivore	440
1974	401.606	Carp	Omnivore	440
1974	401.606	Carp	Omnivore	445
1974	401.606	Carp	Omnivore	445
1974	401.606	Carp	Omnivore	445
1974	401.606	Shorthead Redhorse	Benthic invertivore	445
1974	401.606	Carp	Omnivore	450
1974	401.606	Carp	Omnivore	450
1974	401.606	Flathead Catfish	Omnivore	450
1974	401.606	Longnose Gar	Piscivore	450
1974	401.606	Carp	Omnivore	451
1974	401.606	Carp	Omnivore	452
1974	401.606	Longnose Gar	Piscivore	453
1974	401.606	Carp	Omnivore	455
1974	401.606	Carp	Omnivore	460
1974	401.606	Carp	Omnivore	460
1974	401.606	Carp	Omnivore	460
1974	401.606	Golden Redhorse	Benthic invertivore	460
1974	401.606	Carp	Omnivore	463
1974	401.606	Carp	Omnivore	465
1974	401.606	Carp	Omnivore	465
1974	401.606	Carp	Omnivore	465
1974	401.606	Shortnose Gar	Piscivore	465
1974	401.606	Silver Redhorse	Benthic invertivore	465
1974	401.606	Carp	Omnivore	467
1974	401.606	Smallmouth Buffalo	Benthic invertivore	468
1974	401.606	Carp	Omnivore	470
1974	401.606	Carp	Omnivore	470
1974	401.606	Carp	Omnivore	470
1974	401.606	Carp	Omnivore	470
1974	401.606	Carp	Omnivore	470
1974	401.606	Carp	Omnivore	470
1974	401.606	Shortnose Gar	Piscivore	470
1974	401.606	Carp	Omnivore	475
1974	401.606	Carp	Omnivore	475
1974	401.606	Smallmouth Buffalo	Benthic invertivore	475
1974	401.606	Longnose Gar	Piscivore	479
1974	401.606	Shortnose Gar	Piscivore	479
1974	401.606	Shortnose Gar	Piscivore	481
1974	401.606	Carp	Omnivore	482
1974	401.606	Carp	Omnivore	485
1974	401.606	Carp	Omnivore	485
1974	401.606	Shortnose Gar	Piscivore	485
1974	401.606	Carp	Omnivore	490
1974	401.606	Carp	Omnivore	490
1974	401.606	Carp	Omnivore	491
1974	401.606	Shortnose Gar	Piscivore	491
1974	401.606	Shorthead Redhorse	Benthic invertivore	494
1974	401.606	Silver Redhorse	Benthic invertivore	495
1974	401.606	Carp	Omnivore	500
1974	401.606	Smallmouth Buffalo	Benthic invertivore	502
1974	401.606	Shortnose Gar	Piscivore	503
1974	401.606	Carp	Omnivore	504
1974	401.606	Carp	Omnivore	505
1974	401.606	Silver Redhorse	Benthic invertivore	505
1974	401.606	Silver Redhorse	Benthic invertivore	505
1974	401.606	Carp	Omnivore	506
1974	307.319	Carp	Omnivore	512
1974	307.319	Carp	Omnivore	512
1974	307.319	Carp	Omnivore	515
1974	307.319	Carp	Omnivore	517
1974	307.319	Carp	Omnivore	522
1974	307.319	Carp	Omnivore	530
1974	307.319	Carp	Omnivore	532
1974	307.319	Carp	Omnivore	540
1974	307.319	Carp	Omnivore	545
1974	307.319	Carp	Omnivore	560
1974	307.319	Carp	Omnivore	561
1974	307.319	Carp	Omnivore	570
1974	307.319	Carp	Omnivore	574
1974	307.319	Carp	Omnivore	580
1974	307.319	Carp	Omnivore	580
1974	307.319	Carp	Omnivore	580
1974	307.319	Carp	Omnivore	585
1974	307.319	Carp	Omnivore	585
1974	307.319	Carp	Omnivore	587
1974	307.319	Carp	Omnivore	605
1974	307.319	Carp	Omnivore	606
1974	307.319	Carp	Omnivore	619
1974	307.319	Carp	Omnivore	630
1974	307.319	Carp	Omnivore	630
1974	307.319	Carp	Omnivore	660
1974	316.651	Carp	Omnivore	512
1974	316.651	Carp	Omnivore	513
1974	316.651	Carp	Omnivore	515
1974	316.651	Carp	Omnivore	520
1974	316.651	Longnose Gar	Piscivore	533
1974	316.651	Shortnose Gar	Piscivore	540
1974	316.651	Carp	Omnivore	575
1974	316.651	Carp	Omnivore	620
1974	316.651	Bowfin	Piscivore	625
1974	316.651	Shortnose Gar	Piscivore	645
1974	316.651	Carp	Omnivore	680
1974	321.8	Channel Catfish	Omnivore	527
1974	321.8	Bigmouth Buffalo	General invertivore	542
1974	321.8	Longnose Gar	Piscivore	615
1974	321.8	Carp	Omnivore	630
1974	321.8	Longnose Gar	Piscivore	638
1974	326.627	Shortnose Gar	Piscivore	515
1974	326.627	Shortnose Gar	Piscivore	515
1974	326.627	Shortnose Gar	Piscivore	525
1974	326.627	Longnose Gar	Piscivore	530
1974	326.627	Shortnose Gar	Piscivore	540
1974	326.627	Carp	Omnivore	550
1974	326.627	Longnose Gar	Piscivore	550
1974	326.627	Shortnose Gar	Piscivore	555
1974	326.627	Carp	Omnivore	562
1974	326.627	Shortnose Gar	Piscivore	580
1974	326.627	Shortnose Gar	Piscivore	580
1974	326.627	Shortnose Gar	Piscivore	590
1974	326.627	Shortnose Gar	Piscivore	593
1974	326.627	Bigmouth Buffalo	General invertivore	605
1974	326.627	Longnose Gar	Piscivore	665
1974	326.627	Carp	Omnivore	715
1974	346.579	Carp	Omnivore	511
1974	346.579	Smallmouth Buffalo	Benthic invertivore	515
1974	346.579	Carp	Omnivore	518
1974	346.579	Flathead Catfish	Omnivore	520
1974	346.579	Longnose Gar	Piscivore	520
1974	346.579	Longnose Gar	Piscivore	520
1974	346.579	Shortnose Gar	Piscivore	522
1974	346.579	Carp	Omnivore	525
1974	346.579	Carp	Omnivore	525
1974	346.579	Carp	Omnivore	525
1974	346.579	Shortnose Gar	Piscivore	525
1974	346.579	Carp	Omnivore	526
1974	346.579	Carp	Omnivore	530
1974	346.579	Carp	Omnivore	530
1974	346.579	Carp	Omnivore	533
1974	346.579	Carp	Omnivore	535
1974	346.579	Channel Catfish	Omnivore	550
1974	346.579	Shortnose Gar	Piscivore	550
1974	346.579	Shortnose Gar	Piscivore	550
1974	346.579	Smallmouth Buffalo	Benthic invertivore	568
1974	346.579	Carp	Omnivore	570
1974	346.579	Carp	Omnivore	570
1974	346.579	Carp	Omnivore	574
1974	346.579	Carp	Omnivore	585
1974	346.579	Carp	Omnivore	587
1974	346.579	Carp	Omnivore	595
1974	346.579	Carp	Omnivore	595
1974	346.579	American Eel	Piscivore	600
1974	346.579	Carp	Omnivore	600
1974	346.579	Shortnose Gar	Piscivore	605
1974	346.579	Shortnose Gar	Piscivore	610
1974	346.579	Shovelnose Sturgeon	Benthic invertivore	610
1974	346.579	Bigmouth Buffalo	General invertivore	630
1974	346.579	Carp	Omnivore	630
1974	346.579	Longnose Gar	Piscivore	650
1974	346.579	Carp	Omnivore	655
1974	346.579	Shovelnose Sturgeon	Benthic invertivore	705
1974	356.394	Smallmouth Buffalo	Benthic invertivore	540
1974	356.394	Longnose Gar	Piscivore	610
[truncated: 26,070 more rows]
